# Supplementary material for: Detection of ferrihydrite in Martian red dust records ancient cold and wet conditions on Mars
Source: Nat Commun. 2025 Feb 25;16:1712. doi: 10.1038/s41467-025-56970-z (PMC11861699; doi:10.1038/s41467-025-56970-z)
Supplement: Supplementary file 3 — Source Data [file 41467_2025_56970_MOESM3_ESM.xlsx]

## Sheet: Figure 1c
Wavelength (um)	Mars	Wavelength (nm)	Ferrihydrite-basalt
0.43613	0.047733	350	0.0417574
0.44263	0.048855	351	0.0387576
0.44914	0.051413	352	0.0356151
0.45564	0.055715	353	0.0353466
0.46215	0.056909	354	0.0357635
0.46865	0.060641	355	0.0362017
0.47516	0.063214	356	0.0365873
0.48167	0.067525	357	0.0385568
0.48817	0.070185	358	0.0388709
0.49468	0.073922	359	0.0371468
0.50119	0.077923	360	0.0370629
0.5077	0.081104	361	0.037725
0.51421	0.085266	362	0.0376618
0.52072	0.089909	363	0.0356578
0.52723	0.092233	364	0.0357262
0.53374	0.099595	365	0.0353173
0.54025	0.104577	366	0.0331253
0.54676	0.109102	367	0.0349055
0.55327	0.116938	368	0.0357718
0.55978	0.126759	369	0.0346875
0.56629	0.139684	370	0.0349189
0.57281	0.149821	371	0.0352439
0.57932	0.160776	372	0.0352499
0.58583	0.173043	373	0.0348081
0.59235	0.181727	374	0.0346491
0.59886	0.188866	375	0.0342099
0.60538	0.194652	376	0.0334154
0.61189	0.203782	377	0.0341485
0.61841	0.208337	378	0.0337827
0.62492	0.218261	379	0.0328408
0.63144	0.219968	380	0.0349535
0.6315		381	0.0346882
0.70968	0.252659	382	0.0337018
0.7162	0.25368	383	0.0352233
0.72272	0.260084	384	0.036341
0.72925	0.264979	385	0.0362761
0.73577	0.260416	386	0.0352375
0.7423	0.259116	387	0.0347453
0.74882	0.257746	388	0.0353071
0.75535	0.25997	389	0.0361222
0.76187	0.262469	390	0.0350644
0.7684	0.262685	391	0.0342058
0.77492	0.266223	392	0.0341809
0.78145	0.265371	393	0.0350251
0.78798	0.264691	394	0.0357532
0.79451	0.263785	395	0.035882
0.80104	0.263455	396	0.0356053
0.80756	0.263269	397	0.0363005
0.81409	0.265348	398	0.0364158
0.82062	0.267352	399	0.036138
0.82715	0.265964	400	0.0371884
0.83368	0.266829	401	0.0372911
0.84022	0.267826	402	0.0371219
0.84675	0.26661	403	0.0379298
0.85328	0.266349	404	0.038748
0.85981	0.261242	405	0.0392052
0.86634	0.267246	406	0.0391593
0.87288	0.264257	407	0.0386066
0.87941	0.261558	408	0.0388856
0.88595	0.26119	409	0.0398196
0.89248	0.26464	410	0.0398752
0.89902	0.262291	411	0.0397869
0.90555	0.259525	412	0.0399173
0.91209	0.258048	413	0.0404347
0.91862	0.261263	414	0.040864
0.92516	0.260059	415	0.0411117
0.9317	0.256843	416	0.0412608
0.93824	0.256501	417	0.041387
0.94477	0.257244	418	0.0416595
0.95131	0.259086	419	0.0420819
0.95785	0.258347	420	0.0424102
0.96439	0.260086	421	0.0426249
0.97093	0.25897	422	0.0428119
0.97747	0.258776	423	0.043088
0.98401	0.255112	424	0.0435374
0.99055	0.255708	425	0.043863
0.9971	0.257396	426	0.0439913
1.00364	0.258852	427	0.0445318
1.01018	0.258027	428	0.0448451
1.0472	0.253408	429	0.0448815
1.05375	0.253645	430	0.045485
1.0603	0.253732	431	0.0458618
1.06685	0.252205	432	0.0461279
1.07341	0.252429	433	0.0466953
1.07996	0.251228	434	0.0469053
1.08651	0.252506	435	0.0471615
1.09307	0.25374	436	0.0478362
1.09962	0.255557	437	0.048182
1.10617	0.255659	438	0.0486029
1.11273	0.255374	439	0.0491779
1.11928	0.256247	440	0.0492271
1.12584	0.256945	441	0.049444
1.13239	0.257226	442	0.0499078
1.13895	0.256864	443	0.0503293
1.14551	0.257139	444	0.0507594
1.15206	0.257485	445	0.0512255
1.15862	0.257153	446	0.0517439
1.16518	0.257052	447	0.0522348
1.17173	0.256807	448	0.0526113
1.17829	0.256562	449	0.0528964
1.18485	0.258266	450	0.0534565
1.19141	0.259669	451	0.0539695
1.19797	0.257932	452	0.0543416
1.20453	0.256119	453	0.0547998
1.21109	0.256655	454	0.0550792
1.21765	0.256137	455	0.0554002
1.22421	0.256951	456	0.0560967
1.23077	0.259223	457	0.0563831
1.23733	0.25907	458	0.0566671
1.24389	0.259356	459	0.0573119
1.25045	0.259747	460	0.0577556
1.25701	0.257886	461	0.058057
1.26357	0.258639	462	0.0583476
1.27014	0.259914	463	0.0589039
1.2767	0.259588	464	0.0592229
1.28326	0.259248	465	0.0593957
1.28983	0.260043	466	0.0598511
1.29639	0.260439	467	0.0604554
1.30295	0.260715	468	0.0609891
1.30952	0.25898	469	0.0612983
1.31608	0.259699	470	0.0616497
1.32265	0.26244	471	0.0619462
1.32921	0.261796	472	0.0621817
1.33578	0.262181	473	0.0626207
1.34234	0.262715	474	0.062995
1.34891	0.263027	475	0.0633113
1.35548	0.264868	476	0.0638217
1.36205	0.265306	477	0.0642734
1.36861	0.263818	478	0.0646492
1.37518	0.264168	479	0.0650186
1.38175	0.265406	480	0.0654436
1.38832	0.264082	481	0.0658528
1.39489	0.265053	482	0.0661909
1.40145	0.266038	483	0.0664945
1.40802	0.267322	484	0.0669004
1.41459	0.267378	485	0.0673951
1.42116	0.267777	486	0.0677651
1.42773	0.265766	487	0.0682227
1.43431	0.265677	488	0.0687486
1.44088	0.265311	489	0.0692328
1.44745	0.267066	490	0.0696521
1.45402	0.266414	491	0.0701035
1.46059	0.266687	492	0.0706821
1.46716	0.26705	493	0.0712693
1.47374	0.265207	494	0.0718054
1.48031	0.264843	495	0.0722948
1.48688	0.262629	496	0.072886
1.49346	0.265215	497	0.0734525
1.50003	0.264807	498	0.0739972
1.50661	0.262607	499	0.0746362
1.51318	0.265259	500	0.0752722
1.51976	0.264858	501	0.0759121
1.52633	0.265019	502	0.0765996
1.53291	0.264827	503	0.077152
1.53948	0.264371	504	0.0777479
1.54606	0.266951	505	0.0785158
1.55264	0.267217	506	0.0791601
1.55921	0.265593	507	0.0798529
1.56579	0.265133	508	0.0806335
1.57237	0.263881	509	0.0812858
1.57895	0.264701	510	0.0820796
1.58552	0.266319	511	0.0829584
1.5921	0.263675	512	0.0837077
1.59868	0.263748	513	0.0844789
1.60526	0.263228	514	0.0852427
1.61184	0.264685	515	0.085975
1.61842	0.265826	516	0.0868775
1.625	0.266183	517	0.0877492
1.63158	0.268257	518	0.0884729
1.63816	0.265936	519	0.0893784
1.64474	0.267454	520	0.0902637
1.65133	0.272491	521	0.0910771
1.65791	0.272136	522	0.0919651
1.66449	0.266375	523	0.0928563
1.67107	0.265818	524	0.0937515
1.67766	0.26606	525	0.0947064
1.68424	0.265936	526	0.0955957
1.69082	0.265526	527	0.0964693
1.69741	0.264653	528	0.0973988
1.70399	0.265726	529	0.0983225
1.71058	0.265926	530	0.0992606
1.71716	0.266357	531	0.100225
1.72375	0.265497	532	0.101226
1.73033	0.265732	533	0.10221
1.73692	0.26539	534	0.103165
1.74351	0.265303	535	0.104129
1.75009	0.265326	536	0.105137
1.75668	0.265352	537	0.106178
1.76327	0.264989	538	0.107218
1.76985	0.265169	539	0.108238
1.77644	0.264916	540	0.109232
1.78303	0.264933	541	0.110218
1.78962	0.264987	542	0.111301
1.79621	0.264664	543	0.112348
1.8028	0.264921	544	0.113333
1.80939	0.265117	545	0.114415
1.81598	0.26522	546	0.115501
1.82257	0.265396	547	0.116582
1.82916	0.264952	548	0.117678
1.83575	0.264795	549	0.118754
1.84234	0.264993	550	0.119828
1.84893	0.265147	551	0.120913
1.85552	0.264908	552	0.122
1.86212	0.264581	553	0.12309
1.86871	0.264425	554	0.124205
1.8753	0.265431	555	0.125357
1.8819	0.2652	556	0.126505
1.88849	0.264781	557	0.12763
1.89508	0.264104	558	0.128797
1.90168	0.264549	559	0.129971
1.90827	0.264247	560	0.131143
1.91487	0.263807	561	0.132352
1.92146	0.26408	562	0.133576
1.92806	0.263671	563	0.134801
1.93465	0.26339	564	0.13603
1.94125	0.261982	565	0.137268
1.94785	0.259699	566	0.138517
1.95444	0.258665	567	0.139779
1.96104	0.261161	568	0.141015
1.96764	0.26279	569	0.142269
1.97424	0.264374	570	0.143546
1.98084	0.263622	571	0.144789
1.98743	0.262741	572	0.146015
1.99403	0.260832	573	0.147253
2.00063	0.258933	574	0.148538
2.00723	0.263464	575	0.149839
2.01383	0.263669	576	0.151131
2.02043	0.264168	577	0.152405
2.02703	0.262088	578	0.153735
2.03363	0.261928	579	0.155086
2.04024	0.260994	580	0.156433
2.04684	0.259511	581	0.157759
2.05344	0.258904	582	0.159076
2.06004	0.26019	583	0.160391
2.06664	0.260915	584	0.161698
2.07325	0.261787	585	0.16302
2.07985	0.261908	586	0.164338
2.08645	0.261232	587	0.16561
2.09306	0.261697	588	0.166905
2.09966	0.261749	589	0.168205
2.10627	0.261667	590	0.169488
2.11287	0.261183	591	0.170823
2.11948	0.261368	592	0.17217
2.12608	0.260987	593	0.173511
2.13269	0.260455	594	0.174864
2.1393	0.261016	595	0.17619
2.1459	0.260571	596	0.177493
2.15251	0.260845	597	0.178824
2.15912	0.260185	598	0.180096
2.16572	0.260862	599	0.18132
2.17233	0.260572	600	0.18255
2.17894	0.260959	601	0.183823
2.18555	0.260257	602	0.185088
2.19216	0.26133	603	0.1863
2.19877	0.259675	604	0.187487
2.20538	0.259782	605	0.188605
2.21199	0.260081	606	0.18965
2.2186	0.261847	607	0.19071
2.22521	0.259539	608	0.191802
2.23182	0.259476	609	0.192908
2.23843	0.258997	610	0.193968
2.24504	0.259146	611	0.195065
2.25165	0.25893	612	0.196192
2.25827	0.258868	613	0.197295
2.26488	0.258234	614	0.198411
2.27149	0.258809	615	0.199523
2.2781	0.258846	616	0.20062
2.28472	0.259095	617	0.201762
2.29133	0.259227	618	0.202872
2.29795	0.259034	619	0.203953
2.30456	0.258464	620	0.205072
2.31118	0.25877	621	0.206173
2.31779	0.257417	622	0.20726
2.32441	0.257229	623	0.208375
2.33102	0.256482	624	0.209354
2.33764	0.256445	625	0.210263
2.34426	0.256658	626	0.211214
2.35087	0.256231	627	0.212054
2.35749	0.255764	628	0.212858
2.36411	0.256016	629	0.213696
2.37072	0.255785	630	0.214562
2.37734	0.255056	631	0.215432
2.38396	0.254477	632	0.216292
2.39058	0.254075	633	0.217129
2.3972	0.254591	634	0.217915
2.40382	0.254935	635	0.218687
2.41044	0.255396	636	0.219511
2.41706	0.25538	637	0.220279
2.42368	0.254708	638	0.221029
2.4303	0.254869	639	0.221815
2.43692	0.254919	640	0.222598
2.44354	0.254838	641	0.223289
2.45017	0.254781	642	0.223885
2.45679	0.254054	643	0.224594
2.46341	0.253764	644	0.225287
2.47003	0.253134	645	0.225912
2.47666	0.252089	646	0.226507
2.48328	0.251107	647	0.22711
2.4899	0.2527	648	0.227754
2.49653	0.252869	649	0.228445
2.50312	0.252538	650	0.229104
2.50972	0.25155	651	0.22977
2.51632	0.252564	652	0.230474
2.52292	0.250372	653	0.231136
2.52951	0.249574	654	0.231735
2.53611	0.248848	655	0.232303
2.54271	0.248542	656	0.232941
2.54931	0.247638	657	0.233583
2.55591	0.246025	658	0.234194
2.56251	0.246414	659	0.234732
2.56911	0.245196	660	0.235258
2.57571	0.244925	661	0.235795
2.58231	0.244882	662	0.23633
2.58891	0.24453	663	0.236876
2.59551	0.244971	664	0.237409
2.60212	0.244202	665	0.237914
2.60872	0.24382	666	0.238428
2.61532	0.2443	667	0.238958
2.62192	0.24822	668	0.239496
2.62853	0.243539	669	0.239979
2.63513	0.241747	670	0.240468
2.64174	0.239107	671	0.240957
2.64834	0.236705	672	0.241421
2.65495	0.232172	673	0.2419
2.80035		674	0.242381
2.80697		675	0.242866
2.81358		676	0.24333
2.8202		677	0.243782
2.82681	0.051731	678	0.244232
2.83343	0.052279	679	0.244637
2.84004	0.052582	680	0.245068
2.84666	0.052743	681	0.245523
2.85328	0.052485	682	0.245938
2.85989	0.05254	683	0.246361
2.86651	0.052415	684	0.246783
2.87313	0.051867	685	0.24719
2.87975	0.05194	686	0.247593
2.88636	0.052161	687	0.248007
2.89298	0.052382	688	0.248423
2.8996	0.051726	689	0.24883
2.90622	0.050738	690	0.24921
2.91284	0.049624	691	0.249573
2.91946	0.048771	692	0.249966
2.92608	0.04795	693	0.250334
2.9327	0.047338	694	0.250688
2.93932	0.047272	695	0.251048
2.94595	0.047647	696	0.251395
2.95257	0.048331	697	0.25173
2.95919	0.048909	698	0.252055
2.96581	0.049472	699	0.252393
2.97244	0.049983	700	0.252735
2.97906	0.05046	701	0.253067
2.98568	0.050797	702	0.253399
2.99231	0.051325	703	0.253734
2.99893	0.052032	704	0.254066
3.00556	0.052651	705	0.254391
3.01218	0.053377	706	0.254705
3.01881	0.054296	707	0.255005
3.02544	0.055426	708	0.255295
3.03206	0.056372	709	0.255571
3.03869	0.056868	710	0.255854
3.04532	0.057013	711	0.256141
3.05195	0.056796	712	0.256402
3.05857	0.056704	713	0.256667
3.0652	0.056921	714	0.256935
3.07183	0.057362	715	0.257211
3.07846	0.057734	716	0.257487
3.08509	0.058242	717	0.257739
3.09172	0.058535	718	0.257962
3.09835	0.058993	719	0.258195
3.10498	0.059376	720	0.258424
3.11161	0.059621	721	0.258629
3.11825	0.059798	722	0.258844
3.12488	0.05994	723	0.259052
3.13151	0.059892	724	0.259256
3.13814	0.059838	725	0.259461
3.14478	0.060397	726	0.259643
3.15141	0.061653	727	0.259821
3.15804	0.063626	728	0.26
3.16468	0.065597	729	0.260165
3.17131	0.067182	730	0.260329
3.17795	0.068159	731	0.260503
3.18458	0.069227	732	0.260664
3.19122	0.070602	733	0.260824
3.19785	0.072313	734	0.260989
3.20449	0.074049	735	0.261144
3.21113	0.07556	736	0.2613
3.21776	0.077196	737	0.261456
3.2244	0.07936	738	0.261597
3.23104	0.081523	739	0.261754
3.23768	0.082989	740	0.261899
3.24432	0.084893	741	0.262005
3.25096	0.086937	742	0.262124
3.2576	0.088252	743	0.262257
3.26424	0.089616	744	0.262408
3.27088	0.091576	745	0.262542
3.27752	0.09419	746	0.262649
3.28416	0.097324	747	0.262745
3.2908	0.100874	748	0.262823
3.29744	0.104038	749	0.262906
3.30408	0.10691	750	0.262979
3.31073	0.109794	751	0.263003
3.31737	0.1131	752	0.263033
3.32401	0.116151	753	0.263078
3.33066	0.118911	754	0.263127
3.3373	0.122095	755	0.263148
3.34395	0.124922	756	0.263171
3.35059	0.127759	757	0.263214
3.35724	0.131282	758	0.263256
3.36388	0.134478	759	0.263289
3.37053	0.137081	760	0.263326
3.37717	0.139549	761	0.263384
3.38382	0.142639	762	0.263434
3.39047	0.145408	763	0.263484
3.39712	0.148156	764	0.263534
3.40376	0.151335	765	0.263557
3.41041	0.154384	766	0.26356
3.41706	0.156648	767	0.263551
3.42371	0.159207	768	0.263533
3.43036	0.163207	769	0.263538
3.43701	0.166331	770	0.263549
3.44366	0.167717	771	0.26353
3.45031	0.169448	772	0.263491
3.45696	0.172704	773	0.263443
3.46361	0.176009	774	0.263396
3.47026	0.178134	775	0.263361
3.47692	0.180781	776	0.263332
3.48357	0.184103	777	0.263304
3.49022	0.186289	778	0.263284
3.49687	0.188522	779	0.263221
3.50353	0.192376	780	0.263132
3.51018	0.196931	781	0.263073
3.51684	0.200417	782	0.263021
3.52349	0.203922	783	0.262963
3.53015	0.209263	784	0.262891
3.5368	0.213827	785	0.262832
3.54346	0.215726	786	0.262798
3.55011	0.218272	787	0.262773
3.55677	0.223303	788	0.262738
3.56343	0.227655	789	0.262697
3.57008	0.228429	790	0.26264
3.57674	0.22921	791	0.262587
3.5834	0.233663	792	0.262522
3.59006	0.237108	793	0.262471
3.59672	0.237601	794	0.262442
3.60338	0.238914	795	0.262377
3.61004	0.242341	796	0.262283
3.6167	0.244808	797	0.262173
3.62336	0.244267	798	0.262072
3.63002	0.244989	799	0.26199
3.63668	0.249947	800	0.261932
3.64334	0.253564	801	0.261895
3.65	0.252618	802	0.261847
3.65667	0.251991	803	0.261801
3.66333	0.256069	804	0.261755
3.66999	0.259446	805	0.26166
3.67665	0.257672	806	0.261543
3.68332	0.256481	807	0.261417
3.68998	0.260501	808	0.261309
3.69665	0.265147	809	0.261211
3.70331	0.263831	810	0.261114
3.70998	0.260751	811	0.261028
3.71664	0.262034	812	0.260978
3.72331	0.265567	813	0.26091
3.72998	0.265492	814	0.260787
3.73664	0.26216	815	0.260662
3.74331	0.261959	816	0.260573
3.74998	0.265653	817	0.260497
3.75665	0.266525	818	0.260382
3.76331	0.262202	819	0.260276
3.76998	0.26029	820	0.260175
3.77665	0.263164	821	0.260063
3.78332	0.265806	822	0.259953
3.78999	0.263529	823	0.259843
3.79666	0.260135	824	0.259745
3.80333	0.260986	825	0.259625
3.81	0.264043	826	0.259526
3.81667	0.262784	827	0.259436
3.82335	0.257628	828	0.259316
3.83002	0.255499	829	0.259228
3.83669	0.258328	830	0.259139
3.84336	0.260472	831	0.259026
3.85004	0.257113	832	0.258944
3.85671	0.251804	833	0.258854
3.86339	0.250796	834	0.258739
3.87006	0.254889	835	0.258607
3.87673	0.256774	836	0.25849
3.88341	0.253755	837	0.258377
3.89008	0.250791	838	0.258239
3.89676	0.253446	839	0.258097
		840	0.257969
		841	0.25785
		842	0.257724
		843	0.257622
		844	0.257525
		845	0.257434
		846	0.257319
		847	0.257206
		848	0.257133
		849	0.257038
		850	0.256879
		851	0.256692
		852	0.256562
		853	0.256414
		854	0.256269
		855	0.256142
		856	0.256011
		857	0.255909
		858	0.255822
		859	0.255667
		860	0.255532
		861	0.255433
		862	0.255354
		863	0.255247
		864	0.255137
		865	0.255034
		866	0.254938
		867	0.25481
		868	0.254676
		869	0.254604
		870	0.254494
		871	0.254365
		872	0.254249
		873	0.254089
		874	0.253943
		875	0.253804
		876	0.253646
		877	0.253514
		878	0.253391
		879	0.253264
		880	0.253165
		881	0.253076
		882	0.252972
		883	0.252869
		884	0.252772
		885	0.252666
		886	0.252561
		887	0.252434
		888	0.252307
		889	0.252187
		890	0.252094
		891	0.251976
		892	0.251835
		893	0.251712
		894	0.251607
		895	0.251515
		896	0.251432
		897	0.251326
		898	0.251209
		899	0.251079
		900	0.250915
		901	0.250792
		902	0.250689
		903	0.250569
		904	0.250439
		905	0.250326
		906	0.25021
		907	0.250108
		908	0.249964
		909	0.249834
		910	0.249722
		911	0.249597
		912	0.249483
		913	0.249394
		914	0.249308
		915	0.24919
		916	0.249065
		917	0.24896
		918	0.248886
		919	0.248808
		920	0.248693
		921	0.248548
		922	0.248427
		923	0.248333
		924	0.248228
		925	0.248086
		926	0.247993
		927	0.247937
		928	0.247821
		929	0.247732
		930	0.247637
		931	0.247508
		932	0.247405
		933	0.247276
		934	0.247129
		935	0.247007
		936	0.246932
		937	0.246844
		938	0.246701
		939	0.246599
		940	0.246496
		941	0.246417
		942	0.246341
		943	0.24623
		944	0.246121
		945	0.246015
		946	0.245886
		947	0.245766
		948	0.245669
		949	0.245556
		950	0.245462
		951	0.245398
		952	0.245301
		953	0.245145
		954	0.245054
		955	0.244971
		956	0.244823
		957	0.244741
		958	0.244648
		959	0.244505
		960	0.244339
		961	0.244224
		962	0.244127
		963	0.244002
		964	0.243888
		965	0.243856
		966	0.243841
		967	0.243757
		968	0.24366
		969	0.243587
		970	0.243534
		971	0.243393
		972	0.243277
		973	0.243217
		974	0.243099
		975	0.242968
		976	0.24288
		977	0.242806
		978	0.242762
		979	0.242657
		980	0.242518
		981	0.242448
		982	0.242366
		983	0.242275
		984	0.242194
		985	0.242128
		986	0.242021
		987	0.241911
		988	0.241832
		989	0.24172
		990	0.241675
		991	0.241659
		992	0.241588
		993	0.24142
		994	0.241378
		995	0.241396
		996	0.241214
		997	0.241171
		998	0.241131
		999	0.240977
		1000	0.240967
		1001	0.24097
		1002	0.240816
		1003	0.240703
		1004	0.240582
		1005	0.240485
		1006	0.240398
		1007	0.240304
		1008	0.240251
		1009	0.240188
		1010	0.240115
		1011	0.24005
		1012	0.239987
		1013	0.239881
		1014	0.239762
		1015	0.239683
		1016	0.239619
		1017	0.239561
		1018	0.239585
		1019	0.239533
		1020	0.239409
		1021	0.239321
		1022	0.239247
		1023	0.239193
		1024	0.239156
		1025	0.239111
		1026	0.239051
		1027	0.238966
		1028	0.238863
		1029	0.238819
		1030	0.238796
		1031	0.238703
		1032	0.238616
		1033	0.238581
		1034	0.238529
		1035	0.238516
		1036	0.238477
		1037	0.238359
		1038	0.238264
		1039	0.238163
		1040	0.238075
		1041	0.238033
		1042	0.238009
		1043	0.237906
		1044	0.237818
		1045	0.237725
		1046	0.237626
		1047	0.237549
		1048	0.237553
		1049	0.237601
		1050	0.237576
		1051	0.237562
		1052	0.237566
		1053	0.237526
		1054	0.237483
		1055	0.237433
		1056	0.237365
		1057	0.237303
		1058	0.237268
		1059	0.237241
		1060	0.237221
		1061	0.2372
		1062	0.237197
		1063	0.237153
		1064	0.237063
		1065	0.237025
		1066	0.237006
		1067	0.236992
		1068	0.236972
		1069	0.23702
		1070	0.237025
		1071	0.236964
		1072	0.236943
		1073	0.236946
		1074	0.236958
		1075	0.236941
		1076	0.236988
		1077	0.237007
		1078	0.236938
		1079	0.236912
		1080	0.236893
		1081	0.236842
		1082	0.236778
		1083	0.236755
		1084	0.23671
		1085	0.236685
		1086	0.236712
		1087	0.236707
		1088	0.236679
		1089	0.236637
		1090	0.236559
		1091	0.236494
		1092	0.236471
		1093	0.236445
		1094	0.236394
		1095	0.236361
		1096	0.236327
		1097	0.236252
		1098	0.236219
		1099	0.236245
		1100	0.236232
		1101	0.236212
		1102	0.23619
		1103	0.236175
		1104	0.236171
		1105	0.236176
		1106	0.236175
		1107	0.236143
		1108	0.23609
		1109	0.236065
		1110	0.236032
		1111	0.236009
		1112	0.236008
		1113	0.235982
		1114	0.235924
		1115	0.2359
		1116	0.235885
		1117	0.23587
		1118	0.235875
		1119	0.235858
		1120	0.235846
		1121	0.235822
		1122	0.23577
		1123	0.23574
		1124	0.235722
		1125	0.23572
		1126	0.235695
		1127	0.235673
		1128	0.235658
		1129	0.235609
		1130	0.235604
		1131	0.235634
		1132	0.235667
		1133	0.235727
		1134	0.235758
		1135	0.235795
		1136	0.235815
		1137	0.235794
		1138	0.23579
		1139	0.235795
		1140	0.235796
		1141	0.235824
		1142	0.235887
		1143	0.235907
		1144	0.235921
		1145	0.235921
		1146	0.235876
		1147	0.235886
		1148	0.23593
		1149	0.235919
		1150	0.235916
		1151	0.235897
		1152	0.235832
		1153	0.235798
		1154	0.235762
		1155	0.235736
		1156	0.235717
		1157	0.235704
		1158	0.235687
		1159	0.235699
		1160	0.235679
		1161	0.235637
		1162	0.235609
		1163	0.235568
		1164	0.235554
		1165	0.235558
		1166	0.235549
		1167	0.235552
		1168	0.23552
		1169	0.235439
		1170	0.235378
		1171	0.235322
		1172	0.235263
		1173	0.235219
		1174	0.235185
		1175	0.235151
		1176	0.235112
		1177	0.235074
		1178	0.235044
		1179	0.235013
		1180	0.23497
		1181	0.234949
		1182	0.234936
		1183	0.234913
		1184	0.234899
		1185	0.23488
		1186	0.234858
		1187	0.234851
		1188	0.234887
		1189	0.234884
		1190	0.234861
		1191	0.234841
		1192	0.234816
		1193	0.234785
		1194	0.234769
		1195	0.234785
		1196	0.23477
		1197	0.234725
		1198	0.234707
		1199	0.234691
		1200	0.23469
		1201	0.234717
		1202	0.234713
		1203	0.234711
		1204	0.234689
		1205	0.234658
		1206	0.234643
		1207	0.234607
		1208	0.234573
		1209	0.234562
		1210	0.234534
		1211	0.234513
		1212	0.234522
		1213	0.234519
		1214	0.234529
		1215	0.234513
		1216	0.234484
		1217	0.234451
		1218	0.23438
		1219	0.234343
		1220	0.234322
		1221	0.234305
		1222	0.234322
		1223	0.234306
		1224	0.234263
		1225	0.234239
		1226	0.234205
		1227	0.234198
		1228	0.234189
		1229	0.234185
		1230	0.234188
		1231	0.234167
		1232	0.234173
		1233	0.234192
		1234	0.234184
		1235	0.234191
		1236	0.234163
		1237	0.2341
		1238	0.234065
		1239	0.234027
		1240	0.233982
		1241	0.233958
		1242	0.233923
		1243	0.233874
		1244	0.233832
		1245	0.233796
		1246	0.233756
		1247	0.233725
		1248	0.233679
		1249	0.23363
		1250	0.233621
		1251	0.23364
		1252	0.233636
		1253	0.233634
		1254	0.233641
		1255	0.233612
		1256	0.233555
		1257	0.233531
		1258	0.233499
		1259	0.233479
		1260	0.233503
		1261	0.233491
		1262	0.233464
		1263	0.233443
		1264	0.233421
		1265	0.233369
		1266	0.233331
		1267	0.233281
		1268	0.233202
		1269	0.233127
		1270	0.23304
		1271	0.232963
		1272	0.232902
		1273	0.232849
		1274	0.232824
		1275	0.232799
		1276	0.232759
		1277	0.232715
		1278	0.232664
		1279	0.232603
		1280	0.232539
		1281	0.23247
		1282	0.232407
		1283	0.23233
		1284	0.23227
		1285	0.232205
		1286	0.232163
		1287	0.232127
		1288	0.232116
		1289	0.232138
		1290	0.232165
		1291	0.232187
		1292	0.232195
		1293	0.232161
		1294	0.232117
		1295	0.232082
		1296	0.232034
		1297	0.232011
		1298	0.232012
		1299	0.232005
		1300	0.232012
		1301	0.232002
		1302	0.231998
		1303	0.231977
		1304	0.231936
		1305	0.2319
		1306	0.231864
		1307	0.231821
		1308	0.231779
		1309	0.231724
		1310	0.231661
		1311	0.23159
		1312	0.231508
		1313	0.231431
		1314	0.231337
		1315	0.231232
		1316	0.231133
		1317	0.231038
		1318	0.230976
		1319	0.230912
		1320	0.230861
		1321	0.23081
		1322	0.230723
		1323	0.230612
		1324	0.230517
		1325	0.230403
		1326	0.230299
		1327	0.230209
		1328	0.23011
		1329	0.22999
		1330	0.229882
		1331	0.229777
		1332	0.229701
		1333	0.229656
		1334	0.229589
		1335	0.229552
		1336	0.229519
		1337	0.229468
		1338	0.229442
		1339	0.229406
		1340	0.229371
		1341	0.229344
		1342	0.229304
		1343	0.229275
		1344	0.229244
		1345	0.229199
		1346	0.229161
		1347	0.229149
		1348	0.22915
		1349	0.229145
		1350	0.229166
		1351	0.229158
		1352	0.229142
		1353	0.229117
		1354	0.229068
		1355	0.229021
		1356	0.228955
		1357	0.228899
		1358	0.228852
		1359	0.228815
		1360	0.228782
		1361	0.228767
		1362	0.228754
		1363	0.228754
		1364	0.228752
		1365	0.228739
		1366	0.228728
		1367	0.228704
		1368	0.228675
		1369	0.228673
		1370	0.228702
		1371	0.228712
		1372	0.228699
		1373	0.228688
		1374	0.22866
		1375	0.228622
		1376	0.228597
		1377	0.228582
		1378	0.228551
		1379	0.228505
		1380	0.228472
		1381	0.228431
		1382	0.22839
		1383	0.228363
		1384	0.228321
		1385	0.22828
		1386	0.228258
		1387	0.228237
		1388	0.228209
		1389	0.228185
		1390	0.228152
		1391	0.228101
		1392	0.228036
		1393	0.227979
		1394	0.227929
		1395	0.227871
		1396	0.227842
		1397	0.227818
		1398	0.227772
		1399	0.227738
		1400	0.227703
		1401	0.227648
		1402	0.227594
		1403	0.227551
		1404	0.2275
		1405	0.227455
		1406	0.227416
		1407	0.227363
		1408	0.227319
		1409	0.227268
		1410	0.227226
		1411	0.227173
		1412	0.227127
		1413	0.227076
		1414	0.227047
		1415	0.227005
		1416	0.226958
		1417	0.226917
		1418	0.226852
		1419	0.226823
		1420	0.226815
		1421	0.226815
		1422	0.226807
		1423	0.226804
		1424	0.22681
		1425	0.226802
		1426	0.226782
		1427	0.22676
		1428	0.226715
		1429	0.226671
		1430	0.226643
		1431	0.226626
		1432	0.226618
		1433	0.226616
		1434	0.226649
		1435	0.226695
		1436	0.22675
		1437	0.226797
		1438	0.226719
		1439	0.226665
		1440	0.226439
		1441	0.226233
		1442	0.226076
		1443	0.225919
		1444	0.22589
		1445	0.225891
		1446	0.225913
		1447	0.225977
		1448	0.225994
		1449	0.226021
		1450	0.226012
		1451	0.225995
		1452	0.225985
		1453	0.225976
		1454	0.225955
		1455	0.22594
		1456	0.2259
		1457	0.225829
		1458	0.225786
		1459	0.225751
		1460	0.225719
		1461	0.22572
		1462	0.225701
		1463	0.225669
		1464	0.225665
		1465	0.225636
		1466	0.225605
		1467	0.22558
		1468	0.225525
		1469	0.225472
		1470	0.225425
		1471	0.225351
		1472	0.225289
		1473	0.225211
		1474	0.225139
		1475	0.225106
		1476	0.225063
		1477	0.225047
		1478	0.225054
		1479	0.225049
		1480	0.225055
		1481	0.225069
		1482	0.225057
		1483	0.225028
		1484	0.225001
		1485	0.224967
		1486	0.224926
		1487	0.224876
		1488	0.224823
		1489	0.224773
		1490	0.224713
		1491	0.224657
		1492	0.224613
		1493	0.224568
		1494	0.224523
		1495	0.224488
		1496	0.22447
		1497	0.224441
		1498	0.224419
		1499	0.22439
		1500	0.224337
		1501	0.224307
		1502	0.224281
		1503	0.224259
		1504	0.224254
		1505	0.224249
		1506	0.224246
		1507	0.224232
		1508	0.224234
		1509	0.224219
		1510	0.224176
		1511	0.224153
		1512	0.224134
		1513	0.224098
		1514	0.22407
		1515	0.224049
		1516	0.223999
		1517	0.22394
		1518	0.223893
		1519	0.223865
		1520	0.223878
		1521	0.223909
		1522	0.223942
		1523	0.223966
		1524	0.223943
		1525	0.223912
		1526	0.223878
		1527	0.223837
		1528	0.223823
		1529	0.223822
		1530	0.223824
		1531	0.22382
		1532	0.22381
		1533	0.223797
		1534	0.223773
		1535	0.223755
		1536	0.223763
		1537	0.223756
		1538	0.223737
		1539	0.223731
		1540	0.223706
		1541	0.223673
		1542	0.223654
		1543	0.22363
		1544	0.223607
		1545	0.223581
		1546	0.223542
		1547	0.223506
		1548	0.223466
		1549	0.223398
		1550	0.223363
		1551	0.22334
		1552	0.223321
		1553	0.223326
		1554	0.223319
		1555	0.223308
		1556	0.223298
		1557	0.223288
		1558	0.223292
		1559	0.223308
		1560	0.22331
		1561	0.223308
		1562	0.223302
		1563	0.223282
		1564	0.223271
		1565	0.223263
		1566	0.223266
		1567	0.223288
		1568	0.22328
		1569	0.223279
		1570	0.223268
		1571	0.223226
		1572	0.223206
		1573	0.223185
		1574	0.223156
		1575	0.223124
		1576	0.223107
		1577	0.223091
		1578	0.223093
		1579	0.223116
		1580	0.223117
		1581	0.223121
		1582	0.223116
		1583	0.2231
		1584	0.223092
		1585	0.223058
		1586	0.223042
		1587	0.223047
		1588	0.223034
		1589	0.223055
		1590	0.223055
		1591	0.223016
		1592	0.222994
		1593	0.22297
		1594	0.222933
		1595	0.222897
		1596	0.222858
		1597	0.222803
		1598	0.222761
		1599	0.22273
		1600	0.222719
		1601	0.222725
		1602	0.222717
		1603	0.222721
		1604	0.222715
		1605	0.222701
		1606	0.222694
		1607	0.222686
		1608	0.222682
		1609	0.222665
		1610	0.222675
		1611	0.222719
		1612	0.222735
		1613	0.22276
		1614	0.222768
		1615	0.222725
		1616	0.2227
		1617	0.222681
		1618	0.222665
		1619	0.22267
		1620	0.222636
		1621	0.22259
		1622	0.222549
		1623	0.22247
		1624	0.222442
		1625	0.222445
		1626	0.222437
		1627	0.222451
		1628	0.222435
		1629	0.222396
		1630	0.222378
		1631	0.222367
		1632	0.222345
		1633	0.222334
		1634	0.222297
		1635	0.222239
		1636	0.222185
		1637	0.222114
		1638	0.222066
		1639	0.222023
		1640	0.221979
		1641	0.221947
		1642	0.221906
		1643	0.221851
		1644	0.221808
		1645	0.221767
		1646	0.22173
		1647	0.221702
		1648	0.22168
		1649	0.221662
		1650	0.221632
		1651	0.221605
		1652	0.221573
		1653	0.22153
		1654	0.221486
		1655	0.221442
		1656	0.221403
		1657	0.221374
		1658	0.221326
		1659	0.221276
		1660	0.221231
		1661	0.221162
		1662	0.221136
		1663	0.221129
		1664	0.221141
		1665	0.221185
		1666	0.221203
		1667	0.221236
		1668	0.221247
		1669	0.221241
		1670	0.221229
		1671	0.221204
		1672	0.221191
		1673	0.221177
		1674	0.221163
		1675	0.22117
		1676	0.221147
		1677	0.221115
		1678	0.221077
		1679	0.221038
		1680	0.220975
		1681	0.220894
		1682	0.220824
		1683	0.220736
		1684	0.220666
		1685	0.220617
		1686	0.220572
		1687	0.220531
		1688	0.220504
		1689	0.220491
		1690	0.220466
		1691	0.220433
		1692	0.220405
		1693	0.220371
		1694	0.220348
		1695	0.220335
		1696	0.220297
		1697	0.220255
		1698	0.220203
		1699	0.220125
		1700	0.22008
		1701	0.220047
		1702	0.22002
		1703	0.220001
		1704	0.219994
		1705	0.219996
		1706	0.220001
		1707	0.220033
		1708	0.220019
		1709	0.219993
		1710	0.219938
		1711	0.219862
		1712	0.219837
		1713	0.219812
		1714	0.219788
		1715	0.219791
		1716	0.219768
		1717	0.219728
		1718	0.219706
		1719	0.219674
		1720	0.21963
		1721	0.219601
		1722	0.219588
		1723	0.21956
		1724	0.219527
		1725	0.219497
		1726	0.219453
		1727	0.219424
		1728	0.219421
		1729	0.219391
		1730	0.21934
		1731	0.219301
		1732	0.219244
		1733	0.219194
		1734	0.219155
		1735	0.219127
		1736	0.219109
		1737	0.219082
		1738	0.219079
		1739	0.218966
		1740	0.218762
		1741	0.218718
		1742	0.218683
		1743	0.218652
		1744	0.218649
		1745	0.218634
		1746	0.218592
		1747	0.218589
		1748	0.21862
		1749	0.218627
		1750	0.218653
		1751	0.218647
		1752	0.218616
		1753	0.218587
		1754	0.218527
		1755	0.2185
		1756	0.218475
		1757	0.218439
		1758	0.218432
		1759	0.218421
		1760	0.218406
		1761	0.218416
		1762	0.218423
		1763	0.218424
		1764	0.218399
		1765	0.218347
		1766	0.218272
		1767	0.218179
		1768	0.218103
		1769	0.218065
		1770	0.218031
		1771	0.217988
		1772	0.217932
		1773	0.217864
		1774	0.217807
		1775	0.217781
		1776	0.217735
		1777	0.21764
		1778	0.217588
		1779	0.217533
		1780	0.217478
		1781	0.217451
		1782	0.217412
		1783	0.217377
		1784	0.217329
		1785	0.217303
		1786	0.217272
		1787	0.217202
		1788	0.217162
		1789	0.217144
		1790	0.217112
		1791	0.2171
		1792	0.217097
		1793	0.217071
		1794	0.217059
		1795	0.217054
		1796	0.217054
		1797	0.217043
		1798	0.217021
		1799	0.217024
		1800	0.21701
		1801	0.217008
		1802	0.216967
		1803	0.216898
		1804	0.216837
		1805	0.216752
		1806	0.216697
		1807	0.216697
		1808	0.21668
		1809	0.216663
		1810	0.216633
		1811	0.216602
		1812	0.216603
		1813	0.216596
		1814	0.216603
		1815	0.216607
		1816	0.216593
		1817	0.216582
		1818	0.216575
		1819	0.216546
		1820	0.216516
		1821	0.216462
		1822	0.21638
		1823	0.21635
		1824	0.21635
		1825	0.216362
		1826	0.216307
		1827	0.216232
		1828	0.21618
		1829	0.216162
		1830	0.216132
		1831	0.216106
		1832	0.216069
		1833	0.215965
		1834	0.215947
		1835	0.21606
		1836	0.216079
		1837	0.216061
		1838	0.216081
		1839	0.216063
		1840	0.215973
		1841	0.215956
		1842	0.215985
		1843	0.215981
		1844	0.215979
		1845	0.215977
		1846	0.215979
		1847	0.215956
		1848	0.215918
		1849	0.215893
		1850	0.215849
		1851	0.215777
		1852	0.21574
		1853	0.215707
		1854	0.215663
		1855	0.215596
		1856	0.215559
		1857	0.215513
		1858	0.215494
		1859	0.215505
		1860	0.215592
		1861	0.215571
		1862	0.215549
		1863	0.215515
		1864	0.215401
		1865	0.215336
		1866	0.215292
		1867	0.215258
		1868	0.215221
		1869	0.215165
		1870	0.215169
		1871	0.215229
		1872	0.215216
		1873	0.21524
		1874	0.215198
		1875	0.215037
		1876	0.214963
		1877	0.214928
		1878	0.214889
		1879	0.214841
		1880	0.214794
		1881	0.214769
		1882	0.214718
		1883	0.214685
		1884	0.214735
		1885	0.214704
		1886	0.214615
		1887	0.21456
		1888	0.214499
		1889	0.214447
		1890	0.214381
		1891	0.214319
		1892	0.214245
		1893	0.214151
		1894	0.214081
		1895	0.214019
		1896	0.213949
		1897	0.213867
		1898	0.213791
		1899	0.213677
		1900	0.213567
		1901	0.213456
		1902	0.213295
		1903	0.213203
		1904	0.213152
		1905	0.213081
		1906	0.213052
		1907	0.213012
		1908	0.212963
		1909	0.21294
		1910	0.212894
		1911	0.212858
		1912	0.212829
		1913	0.212814
		1914	0.212766
		1915	0.212713
		1916	0.212669
		1917	0.212591
		1918	0.212537
		1919	0.21249
		1920	0.212487
		1921	0.212462
		1922	0.212434
		1923	0.212434
		1924	0.212464
		1925	0.212458
		1926	0.212456
		1927	0.21245
		1928	0.212432
		1929	0.212423
		1930	0.21246
		1931	0.212457
		1932	0.212374
		1933	0.212351
		1934	0.212328
		1935	0.212278
		1936	0.212287
		1937	0.212372
		1938	0.212383
		1939	0.212376
		1940	0.212382
		1941	0.212375
		1942	0.212385
		1943	0.212398
		1944	0.21244
		1945	0.212454
		1946	0.212454
		1947	0.212448
		1948	0.212441
		1949	0.212405
		1950	0.212328
		1951	0.212282
		1952	0.212248
		1953	0.212203
		1954	0.212197
		1955	0.212179
		1956	0.212129
		1957	0.212174
		1958	0.21215
		1959	0.212091
		1960	0.212053
		1961	0.21199
		1962	0.211947
		1963	0.211899
		1964	0.211926
		1965	0.211978
		1966	0.211994
		1967	0.211997
		1968	0.212005
		1969	0.211983
		1970	0.211881
		1971	0.211867
		1972	0.211895
		1973	0.211894
		1974	0.2119
		1975	0.211935
		1976	0.211919
		1977	0.211899
		1978	0.211929
		1979	0.211973
		1980	0.211973
		1981	0.212
		1982	0.211988
		1983	0.211884
		1984	0.211898
		1985	0.211991
		1986	0.212023
		1987	0.212116
		1988	0.212148
		1989	0.212045
		1990	0.211926
		1991	0.211852
		1992	0.211792
		1993	0.211752
		1994	0.211757
		1995	0.211748
		1996	0.211755
		1997	0.211731
		1998	0.211692
		1999	0.211658
		2000	0.211608
		2001	0.211532
		2002	0.211514
		2003	0.211555
		2004	0.211552
		2005	0.211582
		2006	0.21159
		2007	0.211531
		2008	0.211507
		2009	0.211518
		2010	0.211458
		2011	0.21136
		2012	0.211276
		2013	0.211192
		2014	0.211107
		2015	0.211107
		2016	0.21116
		2017	0.211187
		2018	0.211225
		2019	0.211215
		2020	0.211202
		2021	0.211201
		2022	0.211187
		2023	0.211151
		2024	0.211122
		2025	0.211089
		2026	0.210999
		2027	0.210944
		2028	0.210913
		2029	0.210893
		2030	0.2109
		2031	0.210917
		2032	0.210912
		2033	0.210882
		2034	0.210855
		2035	0.210789
		2036	0.210782
		2037	0.210824
		2038	0.210839
		2039	0.210882
		2040	0.210865
		2041	0.210846
		2042	0.210834
		2043	0.210842
		2044	0.210887
		2045	0.210922
		2046	0.210935
		2047	0.210949
		2048	0.210959
		2049	0.210942
		2050	0.210915
		2051	0.210906
		2052	0.210871
		2053	0.210849
		2054	0.210896
		2055	0.210918
		2056	0.210962
		2057	0.211016
		2058	0.21107
		2059	0.211055
		2060	0.210974
		2061	0.210907
		2062	0.210847
		2063	0.210722
		2064	0.210691
		2065	0.210735
		2066	0.210751
		2067	0.21079
		2068	0.210858
		2069	0.210862
		2070	0.210815
		2071	0.210799
		2072	0.21076
		2073	0.210779
		2074	0.210823
		2075	0.210794
		2076	0.210757
		2077	0.210684
		2078	0.210532
		2079	0.210428
		2080	0.21027
		2081	0.210205
		2082	0.210195
		2083	0.210217
		2084	0.210255
		2085	0.210333
		2086	0.210318
		2087	0.210205
		2088	0.210048
		2089	0.209973
		2090	0.209941
		2091	0.209902
		2092	0.209888
		2093	0.209913
		2094	0.209907
		2095	0.209917
		2096	0.209898
		2097	0.209848
		2098	0.209847
		2099	0.209826
		2100	0.209815
		2101	0.209835
		2102	0.209856
		2103	0.209835
		2104	0.209803
		2105	0.209808
		2106	0.209774
		2107	0.209772
		2108	0.209834
		2109	0.209816
		2110	0.209755
		2111	0.209733
		2112	0.209671
		2113	0.209664
		2114	0.209711
		2115	0.209734
		2116	0.209805
		2117	0.209782
		2118	0.209716
		2119	0.209726
		2120	0.209668
		2121	0.209659
		2122	0.209654
		2123	0.209567
		2124	0.209506
		2125	0.209435
		2126	0.209393
		2127	0.209393
		2128	0.20937
		2129	0.209351
		2130	0.209335
		2131	0.209275
		2132	0.20925
		2133	0.209293
		2134	0.20928
		2135	0.209288
		2136	0.20932
		2137	0.209254
		2138	0.209223
		2139	0.209191
		2140	0.209098
		2141	0.209064
		2142	0.209085
		2143	0.209073
		2144	0.209079
		2145	0.209091
		2146	0.209123
		2147	0.209072
		2148	0.20899
		2149	0.208859
		2150	0.208792
		2151	0.208752
		2152	0.208771
		2153	0.208848
		2154	0.208829
		2155	0.20878
		2156	0.20872
		2157	0.208726
		2158	0.208713
		2159	0.20864
		2160	0.208606
		2161	0.208547
		2162	0.208533
		2163	0.208608
		2164	0.208592
		2165	0.208532
		2166	0.208518
		2167	0.208482
		2168	0.208408
		2169	0.208438
		2170	0.208551
		2171	0.208569
		2172	0.208594
		2173	0.208686
		2174	0.208653
		2175	0.208596
		2176	0.208593
		2177	0.208503
		2178	0.208416
		2179	0.208365
		2180	0.208382
		2181	0.208338
		2182	0.208294
		2183	0.208287
		2184	0.208258
		2185	0.208257
		2186	0.208331
		2187	0.208331
		2188	0.208309
		2189	0.208276
		2190	0.208192
		2191	0.208138
		2192	0.208123
		2193	0.208076
		2194	0.208021
		2195	0.207969
		2196	0.207854
		2197	0.207727
		2198	0.207654
		2199	0.207685
		2200	0.207762
		2201	0.207974
		2202	0.208057
		2203	0.208143
		2204	0.208172
		2205	0.208113
		2206	0.208054
		2207	0.207946
		2208	0.207907
		2209	0.207848
		2210	0.207835
		2211	0.207935
		2212	0.207987
		2213	0.207965
		2214	0.20792
		2215	0.207809
		2216	0.207802
		2217	0.207871
		2218	0.207908
		2219	0.207947
		2220	0.20789
		2221	0.207847
		2222	0.207759
		2223	0.207748
		2224	0.207773
		2225	0.207772
		2226	0.207829
		2227	0.207746
		2228	0.207515
		2229	0.207423
		2230	0.207298
		2231	0.207239
		2232	0.207274
		2233	0.207361
		2234	0.207379
		2235	0.207363
		2236	0.207378
		2237	0.207428
		2238	0.207344
		2239	0.207256
		2240	0.207204
		2241	0.207043
		2242	0.206981
		2243	0.206986
		2244	0.206993
		2245	0.207036
		2246	0.20713
		2247	0.207342
		2248	0.207414
		2249	0.207488
		2250	0.207493
		2251	0.207393
		2252	0.207306
		2253	0.207161
		2254	0.207076
		2255	0.206993
		2256	0.206977
		2257	0.207042
		2258	0.207077
		2259	0.207144
		2260	0.207145
		2261	0.207093
		2262	0.207089
		2263	0.20705
		2264	0.207032
		2265	0.206955
		2266	0.206792
		2267	0.206632
		2268	0.206557
		2269	0.206558
		2270	0.206664
		2271	0.206801
		2272	0.206737
		2273	0.206638
		2274	0.206533
		2275	0.206489
		2276	0.206463
		2277	0.206491
		2278	0.206591
		2279	0.206662
		2280	0.206774
		2281	0.206787
		2282	0.206795
		2283	0.20675
		2284	0.206565
		2285	0.206465
		2286	0.206372
		2287	0.206314
		2288	0.206248
		2289	0.206282
		2290	0.206467
		2291	0.206505
		2292	0.206504
		2293	0.206573
		2294	0.206513
		2295	0.206352
		2296	0.206465
		2297	0.206518
		2298	0.206487
		2299	0.206627
		2300	0.20653
		2301	0.20639
		2302	0.206427
		2303	0.206367
		2304	0.206392
		2305	0.206523
		2306	0.206502
		2307	0.206453
		2308	0.206457
		2309	0.206384
		2310	0.206331
		2311	0.206311
		2312	0.206264
		2313	0.206145
		2314	0.20612
		2315	0.206176
		2316	0.206144
		2317	0.206124
		2318	0.206094
		2319	0.205966
		2320	0.2059
		2321	0.205891
		2322	0.205855
		2323	0.2058
		2324	0.20582
		2325	0.205928
		2326	0.205934
		2327	0.205904
		2328	0.205905
		2329	0.205839
		2330	0.205813
		2331	0.205871
		2332	0.205868
		2333	0.205769
		2334	0.205812
		2335	0.20594
		2336	0.206069
		2337	0.206289
		2338	0.206408
		2339	0.20632
		2340	0.206294
		2341	0.20624
		2342	0.206055
		2343	0.205978
		2344	0.205881
		2345	0.205756
		2346	0.205696
		2347	0.205526
		2348	0.20546
[truncated: 843 more rows]

## Sheet: Figure 2a
Wavelength (nm)	Ferrihydrite-basalt	Wavelength (um)	OMEGA	Wavelength (nm)	ChemCam	Wavelength (um)	CRISM	Wavelength (nm)	Pancam	Wavelength (nm)	IMP
350	0.0444573	0.446	0.07098	452.407	0.08291	0.39062	0.02632	441.844	0.03897	440.605	0.03483
351	0.0415361	0.4534	0.07514	457.18	0.08905	0.39712	0.03061	483.765	0.0533	479.353	0.04686
352	0.0389662	0.4609	0.07962	462.508	0.09592	0.40362	0.03931	535.348	0.08823	530.557	0.07218
353	0.0419166	0.4685	0.08489	465.949	0.09961	0.41012	0.03936	603.606	0.15752	600.211	0.13629
354	0.039619	0.476	0.08881	470.277	0.09862	0.41662	0.03856	674.046	0.20811	674.709	0.18693
355	0.0364887	0.4835	0.09419	479.379	0.07898	0.42312	0.0427	754.304	0.22443	752.206	0.21242
356	0.0374216	0.4911	0.10012	483.153	0.07014	0.42963	0.04833	803.705	0.23165	801.795	0.22086
357	0.0392429	0.4985	0.10593	487.926	0.07972	0.43613	0.05354	864.327	0.23601	860.609	0.22086
358	0.039943	0.506	0.11232	491.7	0.08856	0.44263	0.05397	903.443	0.2362	900.972	0.22086
359	0.0389383	0.5136	0.11929	495.807	0.09862	0.44914	0.05537	933.053	0.23677	932.109	0.22086
360	0.0372647	0.521	0.12666	499.359	0.10869	0.45564	0.05773	1001.78	0.23146	1001.76	0.22086
361	0.0373889	0.5285	0.13437	505.13	0.11802	0.46215	0.05883
362	0.0375935	0.5359	0.14329	511.235	0.12538	0.46865	0.06213
363	0.0351264	0.5433	0.15382	518.783	0.13373	0.47516	0.0657
364	0.0351212	0.5508	0.16632	525.332	0.14331	0.48167	0.067
365	0.0351464	0.5583	0.18087	532.658	0.15043	0.48817	0.072
366	0.0335143	0.5657	0.19719	539.206	0.16442	0.49468	0.0774
367	0.0343217	0.573	0.21443	544.756	0.17351	0.50119	0.08093
368	0.0344055	0.5805	0.23247	549.307	0.18455	0.5077	0.08742
369	0.0335988	0.588	0.24925	555.634	0.19855	0.51421	0.08735
370	0.0352719	0.5953	0.26536	561.628	0.21254	0.52072	0.09774
371	0.0352473	0.6029	0.28049	566.956	0.22531	0.52723	0.10392
372	0.0342935	0.6104	0.29359	572.283	0.242	0.53374	0.11031
373	0.0345526	0.6179	0.30569	578.388	0.25502	0.54025	0.1147
374	0.03336	0.6253	0.31712	581.385	0.26435	0.54676	0.12279
375	0.0336477	0.6325	0.32697	585.936	0.27564	0.55327	0.13136
376	0.0362913	0.64	0.33587	591.264	0.28718	0.55978	0.14382
377	0.0347707	0.6475	0.34437	594.927	0.29651	0.56629	0.15492
378	0.0330262	0.6552	0.35252	599.145	0.30731	0.57281	0.16893
379	0.0323386	0.6626	0.36004	603.251	0.31468	0.57932	0.18168
380	0.0314116	0.67	0.36644	609.134	0.32278	0.58583	0.19069
381	0.0314841	0.6773	0.3726	615.239	0.33064	0.59235	0.20287
382	0.032491	0.6848	0.37806	620.456	0.33776	0.59886	0.21321
383	0.0337074	0.6923	0.38193	623.786	0.34512	0.60538	0.21683
384	0.032762	0.6997	0.38576	628.67	0.35101	0.61189	0.22874
385	0.0319027	0.707	0.39101	634.885	0.35691	0.61841	0.23932
386	0.0326176	0.7145	0.39465	639.547	0.36304	0.62492	0.24886
387	0.0332634	0.722	0.39885	647.872	0.36943	0.63144
388	0.0339573	0.7296	0.40207	653.977	0.37827	0.63796
389	0.0343235	0.737	0.40498	660.859	0.38219	0.64448
390	0.0334154	0.7444	0.40679	667.296	0.38809	0.65099
391	0.0339903	0.7519	0.40901	672.957	0.39471	0.65751
392	0.0347366	0.7593	0.41106	679.95	0.39766	0.66403
393	0.0337393	0.7667	0.41288	686.943	0.40454	0.67055
394	0.0338269	0.7741	0.41435	695.157	0.41018	0.67707
395	0.0338493	0.7815	0.41566	700.817	0.41436	0.68359
396	0.0333284	0.7888	0.41632	708.143	0.41804	0.69011
397	0.0341136	0.7963	0.41735	713.804	0.42074	0.69663
398	0.0342783	0.8037	0.41799	721.796	0.42516	0.70316
399	0.0339014	0.811	0.41724	728.678	0.42835	0.70968
400	0.0347852	0.8185	0.41868	734.449	0.43326	0.7162	0.3172
401	0.0350204	0.8261	0.41903	740.776	0.43498	0.72272	0.31938
402	0.0350095	0.8336	0.41852	745.993	0.43743	0.72925	0.31888
403	0.0355467	0.8411	0.41897	757.315	0.44185	0.73577	0.31983
404	0.0352561	0.8484	0.41903	763.753	0.44357	0.7423	0.3208
405	0.0349044	0.8558	0.41914	771.966	0.44627	0.74882	0.32814
406	0.03504	0.8633	0.4191	778.737	0.44627	0.75535	0.33129
407	0.0352911	0.8706	0.41902	785.73	0.44676	0.76187	0.33218
408	0.0353178	0.878	0.41951	792.279	0.44554	0.7684	0.33134
409	0.0353927	0.8854	0.41916	799.715	0.44799	0.77492	0.33101
410	0.0364168	0.8927	0.41911	805.931	0.44897	0.78145	0.3305
411	0.0367425	0.9001	0.41956	811.925	0.44971	0.78798	0.3323
412	0.0366901	0.9075	0.41984	820.139	0.44897	0.79451	0.33119
413	0.0370127	0.9148	0.41907	826.799	0.44775	0.80104	0.33391
414	0.0367149	0.9222	0.41907	833.458	0.44701	0.80756	0.33801
415	0.0367097	0.9299	0.4178	838.453	0.44701	0.81409	0.3387
416	0.0374844	0.93				0.82062	0.33661
417	0.0376163	1.04071	0.41932			0.82715	0.33784
418	0.0377365	1.06938	0.42741			0.83368	0.33596
419	0.0380564	1.08372	0.42236			0.84022	0.33731
420	0.0383007	1.09807	0.42335			0.84675	0.33037
421	0.0384227	1.11242	0.4255			0.85328	0.33242
422	0.038399	1.12677	0.42754			0.85981	0.34536
423	0.0382731	1.14113	0.42813			0.86634	0.33946
424	0.0388258	1.15549	0.43446			0.87288	0.33774
425	0.0392969	1.16986	0.42855			0.87941	0.33283
426	0.0392233	1.18423	0.43197			0.88595	0.33712
427	0.0396331	1.1986	0.43538			0.89248	0.33881
428	0.0398814	1.21297	0.43547			0.89902	0.33158
429	0.0398436	1.22735	0.43616			0.90555	0.33192
430	0.0401456	1.24173	0.43732			0.91209	0.33209
431	0.0405579	1.2561	0.44014			0.91862	0.3285
432	0.0409041	1.27048	0.44168			0.92516	0.32962
433	0.0409657	1.28486	0.44272			0.9317	0.33091
434	0.0411907	1.29924	0.44338			0.93824	0.33103
435	0.0416357	1.31362	0.44367			0.94477	0.3372
436	0.0422007	1.328	0.44267			0.95131	0.33407
437	0.0424493	1.35676	0.44974			0.95785	0.3333
438	0.04258	1.37114	0.44048			0.96439	0.33286
439	0.0427849	1.38551	0.4409			0.97093	0.32817
440	0.0432412	1.39988	0.44309			0.97747	0.32659
441	0.043541	1.42862	0.44262			0.98401	0.32586
442	0.0436899	1.44298	0.44366			0.99055	0.33069
443	0.0439728	1.45735	0.44131			0.9971	0.32865
444	0.0442673	1.4717	0.44147			1.00364	0.3222
445	0.0446069	1.48606	0.43991			1.01018	0.32224
446	0.0450282	1.50041	0.43906			1.01672	0.32713
447	0.0453447	1.51475	0.43755			1.02327	0.32645
448	0.0455848	1.52909	0.43703			1.02981	0.33471
449	0.0457851	1.54342	0.43522			1.03636	0.32875
450	0.0459555	1.55775	0.43853			1.0429	0.32999
451	0.046382	1.57208	0.43871			1.04945	0.33524
452	0.0469312	1.58639	0.43646			1.05599	0.34026
453	0.0471065	1.615	0.44007			1.0603	0.338307
454	0.0473848	1.6293	0.4346			1.06685	0.337094
455	0.0477437	1.64359	0.43263			1.07341	0.338067
456	0.0480201	1.65787	0.43089			1.07996	0.336233
457	0.0483389	1.67214	0.42931			1.08651	0.337658
458	0.0486784	1.6864	0.42812			1.09307	0.339623
459	0.049041	1.7149	0.42922			1.09962	0.343199
460	0.049492	1.72914	0.42788			1.10617	0.343179
461	0.0498307	1.74336	0.4283			1.11273	0.343237
462	0.0500642	1.75758	0.42692			1.11928	0.343291
463	0.0505597	1.77178	0.42492			1.12584	0.343914
464	0.0508065	1.78597	0.42515			1.13239	0.343616
465	0.0509102	1.80016	0.42182			1.13895	0.343615
466	0.0513123	1.81433	0.42645			1.14551	0.343977
467	0.0516937	1.82849	0.42389			1.15206	0.344884
468	0.0520169	1.84263	0.4255			1.15862	0.344772
469	0.0523294	1.85677	0.42882			1.16518	0.345094
470	0.0527471	1.87089	0.4234			1.17173	0.344917
471	0.0530614	1.885	0.42685			1.17829	0.344238
472	0.0532537	1.89909	0.42663			1.18485	0.34554
473	0.0538065	1.91317	0.42398			1.19141	0.348194
474	0.0541657	1.92724	0.41951			1.19797	0.345616
475	0.0543145	1.94129	0.42774			1.20453	0.343696
476	0.0546983	1.96935	0.42459			1.21109	0.344462
477	0.0550574	1.98335	0.42251			1.21765	0.34414
478	0.0553258	1.99734	0.42483			1.22421	0.344519
479	0.0555151	2.01132	0.41951			1.23077	0.347596
480	0.0557815	2.02528	0.435			1.23733	0.347438
481	0.0561472	2.05314	0.42221			1.24389	0.348267
482	0.0565462	2.08094	0.42929			1.25045	0.348895
483	0.056655	2.09481	0.42924			1.25701	0.346713
484	0.0569326	2.10866	0.4333			1.26357	0.348036
485	0.057447	2.12249	0.42735			1.27014	0.350607
486	0.0576961	2.13631	0.42363			1.2767	0.349629
487	0.0580523	2.1501	0.42983			1.28326	0.350553
488	0.0584893	2.16388	0.42957			1.28983	0.351709
489	0.0588185	2.19136	0.43108			1.29639	0.352207
490	0.0592476	2.20508	0.42579			1.30295	0.35279
491	0.0596261	2.21877	0.43087			1.30952	0.350719
492	0.0598276	2.23244	0.42933			1.31608	0.351003
493	0.0602791	2.24609	0.42807			1.32265	0.354604
494	0.0607605	2.25972	0.42885			1.32921	0.354466
495	0.0611318	2.27332	0.42957			1.33578	0.354614
496	0.0615421	2.2869	0.42396			1.34234	0.355659
497	0.0619764	2.32751	0.42293			1.34891	0.356679
498	0.0623952	2.341	0.42575			1.35548	0.357458
499	0.0627089	2.35446	0.42218			1.36205	0.357798
500	0.0631789	2.3679	0.41971			1.36861	0.356128
501	0.0637077	2.38131	0.42232			1.37518	0.356976
502	0.0641003	2.3947	0.419			1.38175	0.357903
503	0.064554	2.40806	0.41917			1.38832	0.356883
504	0.0650537	2.43471	0.41864			1.39489	0.358474
505	0.0655554	2.44799	0.41616			1.40145	0.35917
506	0.0660152	2.46125	0.41707			1.40802	0.360759
507	0.0665448	2.48768	0.42154			1.41459	0.362063
508	0.0671593	2.50086	0.41836			1.42116	0.363985
509	0.067725	2.514	0.418			1.42773	0.361929
510	0.0682238	2.52712	0.42156			1.43431	0.360149
511	0.0687075	2.5402	0.41799			1.44088	0.355356
512	0.0693264	2.56629	0.41512			1.44745	0.360119
513	0.069933	2.57929	0.41544			1.45402	0.362975
514	0.0705076	2.59226	0.41075			1.46059	0.365061
515	0.0710845	2.6052				1.46716	0.365206
516	0.0716909	2.63098				1.47374	0.363252
517	0.0723008	2.71494				1.48031	0.363311
518	0.0728858	2.73553				1.48688	0.361176
519	0.0734927	2.75585				1.49346	0.365622
520	0.0741283	2.77691				1.50003	0.36359
521	0.0747957	2.79758				1.50661	0.363014
522	0.0755082	2.81832				1.51318	0.366033
523	0.0761895	2.83877	0.07367			1.51976	0.36562
524	0.0768409	2.85982	0.07324			1.52633	0.365906
525	0.0775269	2.88075	0.07072			1.53291	0.365035
526	0.0781897	2.90242	0.07163			1.53948	0.365646
527	0.0789002	2.92302	0.0685			1.54606	0.369186
528	0.0797064	2.94396	0.06589			1.55264	0.369628
529	0.0803587	2.96427	0.0675			1.55921	0.368746
530	0.0810505	2.9851	0.06893			1.56579	0.366824
531	0.0818612	3.00592	0.07224			1.57237	0.363363
532	0.0825603	3.0268	0.0793			1.57895	0.366122
533	0.0832655	3.04836	0.08495			1.58552	0.368397
534	0.0840212	3.06856	0.08514			1.5921	0.366742
535	0.0848169	3.10975	0.08954			1.59868	0.366404
536	0.0856213	3.1305	0.09603			1.60526	0.365969
537	0.086427	3.17259	0.10898			1.61184	0.365992
538	0.0872346	3.19283	0.11921			1.61842	0.366869
539	0.08802	3.21374	0.11881			1.625	0.369851
540	0.0888034	3.25542	0.14156			1.63158	0.372638
541	0.0896117	3.27633	0.1519			1.63816	0.368639
542	0.0904709	3.29755	0.16032			1.64474	0.36914
543	0.0913096	3.31818	0.17172			1.65133	0.369702
544	0.092119	3.33937	0.17744			1.65791	0.370404
545	0.0929942	3.35972	0.18924			1.66449	0.370938
546	0.0938416	3.38088	0.19817			1.67107	0.371364
547	0.0946706	3.40178	0.20619			1.67766	0.371878
548	0.095548	3.42263	0.21582			1.68424	0.372037
549	0.0964207	3.44343	0.22129			1.69082	0.372693
550	0.0973091	3.46414	0.23282			1.69741	0.372932
551	0.0982347	3.48462	0.24801			1.70399	0.373748
552	0.0991599	3.50503	0.25314			1.71058	0.37459
553	0.100049	3.52551	0.25766			1.71716	0.374199
554	0.100914	3.54621	0.26229			1.72375	0.374726
555	0.101888	3.56676	0.26297			1.73033	0.374291
556	0.102857	3.58779	0.28214			1.73692	0.373895
557	0.103767	3.60795	0.28398			1.74351	0.374988
558	0.104687	3.62849	0.28924			1.75009	0.375449
559	0.105652	3.64916	0.29715			1.75668	0.375688
560	0.106644	3.6696	0.2949			1.76327	0.37613
561	0.107639	3.69018	0.29904			1.76985	0.376817
562	0.108613	3.71059	0.30408			1.77644	0.376843
563	0.109587	3.7314	0.31045			1.78303	0.377041
564	0.110598	3.75257	0.31576			1.78962	0.377196
565	0.111592	3.79398	0.31168			1.79621	0.377575
566	0.11259	3.81432	0.31404			1.8028	0.377777
567	0.113619	3.83518	0.31763			1.80939	0.378191
568	0.114661	3.85568	0.30984			1.81598	0.378195
569	0.115695	3.87627	0.30948			1.82257	0.378678
570	0.116725	3.89651	0.3151			1.82916	0.378618
571	0.117787	3.91641	0.31799			1.83575	0.378904
572	0.118847	3.93712	0.32168			1.84234	0.379219
573	0.119914	3.95748	0.31755			1.84893	0.380014
574	0.121012	3.97762	0.30635			1.85552	0.380382
575	0.12208	3.99826	0.30723			1.86212	0.380746
576	0.12315	4.01794	0.29707			1.86871	0.380869
577	0.124261	4.03836	0.31413			1.8753	0.379912
578	0.125352					1.8819	0.379526
579	0.12645					1.88849	0.380073
580	0.127574					1.89508	0.380015
581	0.128662					1.90168	0.380838
582	0.129759					1.90827	0.381096
583	0.130879					1.91487	0.381564
584	0.132					1.92146	0.381558
585	0.133146					1.92806	0.381915
586	0.134296					1.93465	0.381594
587	0.135398					1.94125	0.379403
588	0.136512					1.94785	0.379382
589	0.13764					1.95444	0.379753
590	0.138781					1.96104	0.381199
591	0.139946					1.96764	0.381318
592	0.141143					1.97424	0.381885
593	0.142368					1.98084	0.382123
594	0.14358					1.98743	0.381305
595	0.144788					1.99403	0.381109
596	0.145997					2.00063	0.381982
597	0.147205					2.00723	0.382114
598	0.148402					2.01383	0.381111
599	0.14957					2.02043	0.379955
600	0.150697					2.02703	0.38107
601	0.151876					2.03363	0.381489
602	0.153077					2.04024	0.382491
603	0.154254					2.04684	0.382991
604	0.155352					2.05344	0.38349
605	0.156435					2.06004	0.385435
606	0.157529					2.06664	0.383651
607	0.158585					2.07325	0.382536
608	0.159661					2.07985	0.382187
609	0.160766					2.08645	0.382501
610	0.16187					2.09306	0.383144
611	0.162972					2.09966	0.383938
612	0.164087					2.10627	0.384434
613	0.165212					2.11287	0.384908
614	0.166296					2.11948	0.385834
615	0.167374					2.12608	0.386762
616	0.168476					2.13269	0.386933
617	0.169589					2.1393	0.386959
618	0.170714					2.1459	0.386664
619	0.171875					2.15251	0.386879
620	0.173072					2.15912	0.387154
621	0.174263					2.16572	0.38684
622	0.175439					2.17233	0.387514
623	0.176619					2.17894	0.387847
624	0.177689					2.18555	0.387806
625	0.178669					2.19216	0.387919
626	0.179624					2.19877	0.387692
627	0.180572					2.20538	0.388076
628	0.181501					2.21199	0.388361
629	0.182411					2.2186	0.38861
630	0.183354					2.22521	0.388724
631	0.184314					2.23182	0.388735
632	0.185273					2.23843	0.388436
633	0.186193					2.24504	0.389359
634	0.187112					2.25165	0.389225
635	0.18804					2.25827	0.388992
636	0.188981					2.26488	0.388811
637	0.189897					2.27149	0.390375
638	0.19081					2.2781	0.390311
639	0.19174					2.28472	0.391482
640	0.192632					2.29133	0.391506
641	0.193492					2.29795	0.392075
642	0.19434					2.30456	0.391341
643	0.195219					2.31118	0.391067
644	0.196107					2.31779	0.390357
645	0.196975					2.32441	0.390656
646	0.19781					2.33102	0.390849
647	0.198629					2.33764	0.391542
648	0.199461					2.34426	0.391243
649	0.200321					2.35087	0.390641
650	0.201176					2.35749	0.391209
651	0.202023					2.36411	0.391058
652	0.202859					2.37072	0.391292
653	0.203671					2.37734	0.390518
654	0.204483					2.38396	0.389282
655	0.205307					2.39058	0.389865
656	0.206107					2.3972	0.390165
657	0.206895					2.40382	0.391023
658	0.207675					2.41044	0.391782
659	0.208428					2.41706	0.392698
660	0.209182					2.42368	0.392048
661	0.209933					2.4303	0.391968
662	0.210656					2.43692	0.392359
663	0.211401					2.44354	0.39239
664	0.212144					2.45017	0.392465
665	0.212858					2.45679	0.392001
666	0.213558					2.46341	0.391835
667	0.214277					2.47003	0.39101
668	0.215015					2.47666	0.38914
669	0.215701					2.48328	0.389033
670	0.216399					2.4899	0.390234
671	0.217115					2.49653	0.390986
672	0.217841					2.50312	0.390357
673	0.218553					2.50972	0.389808
674	0.219237					2.51632	0.389104
675	0.219908					2.52292	0.387891
676	0.220586					2.52951	0.386668
677	0.221226					2.53611	0.385353
678	0.221835					2.54271	0.384453
679	0.222489					2.54931	0.383116
680	0.223131					2.55591	0.381536
681	0.223751					2.56251	0.381493
682	0.224373					2.56911	0.380363
683	0.225018					2.57571	0.379478
684	0.225657					2.58231	0.379017
685	0.22626					2.58891	0.378827
686	0.22686					2.59551	0.378434
687	0.227461					2.60212	0.377664
688	0.22805					2.60872	0.377815
689	0.228638					2.61532	0.378816
690	0.229204					2.62192	0.3808
691	0.229747					2.62853	0.379585
692	0.230293					2.63513	0.379044
693	0.230842					2.64174	0.376386
694	0.231398					2.64834	0.372507
695	0.231936					2.65495
696	0.232465					2.66155
697	0.232982					2.66816
698	0.233479					2.67476
699	0.233997					2.68137
700	0.234505					2.68798
701	0.234988					2.69458
702	0.235492					2.70119
703	0.236013					2.76068
704	0.236527					2.76729
705	0.236999					2.7739
706	0.237478					2.78052
707	0.237947					2.78713
708	0.238384					2.79374
709	0.238826					2.80035
710	0.23928					2.80697	0.104874
711	0.239736					2.81358	0.101431
712	0.240191					2.8202	0.097562
713	0.240634					2.82681	0.094379
714	0.241056					2.83343	0.091969
715	0.241489					2.84004	0.090406
716	0.241899					2.84666	0.089426
717	0.24229					2.85328	0.088775
718	0.242698					2.85989	0.088154
719	0.243117					2.86651	0.087522
720	0.24353					2.87313	0.087156
721	0.243917					2.87975	0.087152
722	0.244301					2.88636	0.087487
723	0.244691					2.89298	0.087829
724	0.245087					2.8996	0.087526
725	0.245439					2.90622	0.086618
726	0.245781					2.91284	0.085447
727	0.246135					2.91946	0.084507
728	0.246483					2.92608	0.084186
729	0.24682					2.9327	0.084455
730	0.247156					2.93932	0.085248
731	0.24749					2.94595	0.086266
732	0.247782					2.95257	0.087227
733	0.248072					2.95919	0.088335
734	0.248387					2.96581	0.089543
735	0.248707					2.97244	0.090736
736	0.248994					2.97906	0.092323
737	0.249259					2.98568	0.093676
738	0.249559					2.99231	0.095009
739	0.249852					2.99893	0.096673
740	0.250115					3.00556	0.098445
741	0.250348					3.01218	0.100124
742	0.250595					3.01881	0.101911
743	0.250845					3.02544	0.103671
744	0.251099					3.03206	0.104944
745	0.251344					3.03869	0.10612
746	0.251581					3.04532	0.10669
747	0.251819					3.05195	0.106732
748	0.252033					3.05857	0.106892
749	0.252245					3.0652	0.107169
750	0.252464					3.07183	0.108066
751	0.25267					3.07846	0.109231
752	0.252874					3.08509	0.110781
753	0.253067					3.09172	0.112354
754	0.253242					3.09835	0.114047
755	0.253446					3.10498	0.114756
756	0.253634					3.11161	0.1152
757	0.2538					3.11825	0.1158
758	0.253963					3.12488	0.116438
759	0.254133					3.13151	0.116903
760	0.254306					3.13814	0.117444
761	0.254462					3.14478	0.118327
762	0.254613					3.15141	0.12049
763	0.25475					3.15804	0.123488
764	0.254871					3.16468	0.126669
765	0.255006					3.17131	0.129109
766	0.255128					3.17795	0.131576
767	0.255233					3.18458	0.134217
768	0.255344					3.19122	0.137362
769	0.255452					3.19785	0.140728
770	0.255554					3.20449	0.144081
771	0.255652					3.21113	0.146737
772	0.255732					3.21776	0.149581
773	0.255803					3.2244	0.152924
774	0.255876					3.23104	0.156037
775	0.255951					3.23768	0.15917
776	0.256022					3.24432	0.162268
777	0.256095					3.25096	0.165332
778	0.256198					3.2576	0.168011
779	0.256308					3.26424	0.170383
780	0.256404					3.27088	0.172786
781	0.256473					3.27752	0.176153
782	0.256511					3.28416	0.181077
783	0.256539					3.2908	0.18577
784	0.256568					3.29744	0.189736
785	0.256595					3.30408	0.193806
786	0.256625					3.31073	0.197957
787	0.256657					3.31737	0.20165
788	0.256715					3.32401	0.20508
789	0.25673					3.33066	0.209537
790	0.256719					3.3373	0.213949
791	0.25676					3.34395	0.217579
792	0.256779					3.35059	0.220819
793	0.256795					3.35724	0.224535
794	0.25683					3.36388	0.228177
795	0.256873					3.37053	0.23177
796	0.256913					3.37717	0.235706
797	0.256938					3.38382	0.238977
798	0.256942					3.39047	0.241246
799	0.256928					3.39712	0.244423
800	0.256906					3.40376	0.24933
801	0.25689					3.41041	0.253385
802	0.256873					3.41706	0.256205
803	0.25686					3.42371	0.259791
804	0.256849					3.43036	0.264347
805	0.256832					3.43701	0.266998
806	0.256809					3.44366	0.268532
807	0.256774					3.45031	0.271574
808	0.256743					3.45696	0.27584
809	0.256723					3.46361	0.279184
810	0.256694					3.47026	0.282662
811	0.256654					3.47692	0.287659
812	0.256618					3.48357	0.291843
813	0.256578					3.49022	0.294282
814	0.256525					3.49687	0.298013
815	0.256468					3.50353	0.304303
816	0.256424					3.51018	0.309626
817	0.256377					3.51684	0.313978
818	0.256309					3.52349	0.32102
819	0.256246					3.53015	0.329905
820	0.256189					3.5368	0.335045
821	0.25614					3.54346	0.337383
822	0.256102					3.55011	0.342739
823	0.25606					3.55677	0.350564
824	0.256021					3.56343	0.354926
825	0.25599					3.57008	0.356221
826	0.255948					3.57674	0.36092
827	0.255912					3.5834	0.367522
828	0.255897					3.59006	0.370404
829	0.255856					3.59672	0.37095
830	0.255795					3.60338	0.374994
831	0.255735					3.61004	0.381226
832	0.255695					3.6167	0.382731
833	0.255634					3.62336	0.381823
834	0.255558					3.63002	0.386011
835	0.255525					3.63668	0.393021
836	0.255482					3.64334	0.39623
837	0.255437					3.65	0.395918
838	0.255393					3.65667	0.39976
839	0.255282					3.66333	0.405394
840	0.255165					3.66999	0.406911
841	0.255073					3.67665	0.404853
842	0.254979					3.68332	0.408103
843	0.254903					3.68998	0.415845
844	0.254815					3.69665	0.420015
845	0.254708					3.70331	0.416943
846	0.254629					3.70998	0.415754
847	0.254563					3.71664	0.420697
848	0.254503					3.72331	0.424027
849	0.2544					3.72998	0.421012
850	0.254279					3.73664	0.417823
851	0.254166					3.74331	0.421457
852	0.254061					3.74998	0.425728
853	0.253955					3.75665	0.423259
854	0.253852					3.76331	0.417723
855	0.253734					3.76998	0.418578
856	0.253652					3.77665	0.424883
857	0.253595					3.78332	0.425983
858	0.253538					3.78999	0.420827
859	0.25344					3.79666	0.418852
860	0.253359					3.80333	0.423055
861	0.253283					3.81	0.425356
862	0.25318					3.81667	0.420758
863	0.25309					3.82335	0.414877
864	0.253001					3.83002	0.415665
865	0.252894					3.83669	0.422423
866	0.252804					3.84336	0.423461
867	0.252707					3.85004	0.417068
868	0.252605					3.85671	0.411976
869	0.252519					3.86339	0.414682
870	0.252432					3.87006	0.421022
871	0.252336					3.87673	0.422135
872	0.252229					3.88341	0.419251
873	0.252111					3.89008	0.419825
874	0.25203					3.89676	0.426357
875	0.251969					3.90344	0.432333
876	0.251892					3.91011	0.431947
877	0.251811					3.91679	0.414628
878	0.251713
879	0.251602
880	0.251493
881	0.251393
882	0.251292
883	0.251206
884	0.251131
885	0.25104
886	0.250931
887	0.250829
888	0.250721
889	0.250595
890	0.250484
891	0.250378
892	0.250277
893	0.250194
894	0.250112
895	0.250024
896	0.249932
897	0.249845
898	0.249729
899	0.249607
900	0.249532
901	0.249401
902	0.249267
903	0.249175
904	0.24906
905	0.248969
906	0.248881
907	0.248795
908	0.248686
909	0.2486
910	0.248527
911	0.248431
912	0.248318
913	0.248207
914	0.248104
915	0.248008
916	0.247894
917	0.247748
918	0.247641
919	0.247543
920	0.247434
921	0.24733
922	0.24723
923	0.247128
924	0.247
925	0.246896
926	0.246787
927	0.246666
928	0.246541
929	0.246448
930	0.246359
931	0.246252
932	0.246155
933	0.246057
934	0.245979
935	0.245949
936	0.245869
937	0.245762
938	0.245659
939	0.245607
940	0.245514
941	0.245415
942	0.245344
943	0.245199
944	0.245105
945	0.24509
946	0.244945
947	0.244831
948	0.244772
949	0.244675
950	0.244574
951	0.244472
952	0.244338
953	0.244267
954	0.244177
955	0.244083
956	0.244042
957	0.243914
958	0.243795
959	0.243719
960	0.243617
961	0.243492
962	0.243368
963	0.243273
964	0.243228
965	0.243187
966	0.243074
967	0.242903
968	0.242843
969	0.242823
970	0.242771
971	0.242741
972	0.242645
973	0.242528
974	0.242396
975	0.242277
976	0.242177
977	0.242053
978	0.24197
979	0.241929
980	0.241847
981	0.241722
982	0.241676
983	0.24162
984	0.241539
985	0.241464
986	0.241382
987	0.241275
988	0.241166
989	0.241145
990	0.241076
991	0.240975
992	0.240913
993	0.24079
994	0.240748
995	0.240751
996	0.240687
997	0.240591
998	0.240515
999	0.240482
1000	0.240437
1001	0.24044
1002	0.240386
1003	0.240291
1004	0.240247
1005	0.240239
1006	0.240167
1007	0.240084
1008	0.239998
1009	0.239912
1010	0.23987
1011	0.239837
1012	0.239834
1013	0.239776
1014	0.239752
1015	0.239722
1016	0.239657
1017	0.23962
1018	0.239563
1019	0.239483
1020	0.239415
1021	0.239371
1022	0.239334
1023	0.239277
1024	0.23924
1025	0.239194
1026	0.239122
1027	0.239068
1028	0.239012
1029	0.23897
1030	0.238934
1031	0.238858
1032	0.238768
1033	0.23869
1034	0.23862
1035	0.238572
1036	0.238517
1037	0.238429
1038	0.238365
1039	0.238339
1040	0.23831
1041	0.238335
1042	0.238324
1043	0.238266
1044	0.23823
1045	0.238123
1046	0.23802
1047	0.237992
1048	0.237922
1049	0.237863
1050	0.237843
1051	0.237783
1052	0.237666
1053	0.237587
1054	0.237524
1055	0.237488
1056	0.237482
1057	0.237488
1058	0.237481
1059	0.237494
1060	0.237488
1061	0.237505
1062	0.237507
1063	0.237463
1064	0.237424
1065	0.23736
1066	0.237307
1067	0.237279
1068	0.237244
1069	0.237184
1070	0.23716
1071	0.237177
1072	0.237168
1073	0.237149
1074	0.237167
1075	0.23716
1076	0.237126
1077	0.237129
1078	0.237124
1079	0.237108
1080	0.237105
1081	0.237087
1082	0.237029
1083	0.237028
1084	0.237051
1085	0.237061
1086	0.237104
1087	0.237127
1088	0.237117
1089	0.237113
1090	0.237086
1091	0.237064
1092	0.237088
1093	0.237077
1094	0.237088
1095	0.237129
1096	0.237164
1097	0.237207
1098	0.237235
1099	0.237283
1100	0.2373
1101	0.237284
1102	0.237285
1103	0.237299
1104	0.237321
1105	0.237359
1106	0.237383
1107	0.237387
1108	0.237387
1109	0.237401
1110	0.237411
1111	0.237435
1112	0.237472
1113	0.237492
1114	0.237502
1115	0.237527
1116	0.237561
1117	0.237581
1118	0.23761
1119	0.237611
1120	0.237587
1121	0.237575
1122	0.237551
1123	0.237545
1124	0.237536
1125	0.237552
1126	0.237533
1127	0.237498
1128	0.23747
1129	0.237418
1130	0.237392
1131	0.237384
1132	0.237376
1133	0.237383
1134	0.237371
1135	0.237346
1136	0.23733
1137	0.237297
1138	0.237283
1139	0.237287
1140	0.23732
1141	0.237316
1142	0.237308
1143	0.237315
1144	0.237298
1145	0.237304
1146	0.237348
1147	0.237369
1148	0.237366
1149	0.237361
1150	0.237359
1151	0.237361
1152	0.237368
1153	0.237382
1154	0.237404
1155	0.237407
1156	0.237401
1157	0.237387
1158	0.237372
1159	0.23736
1160	0.237337
1161	0.237314
1162	0.237273
1163	0.237207
1164	0.237167
1165	0.237121
1166	0.237089
1167	0.237065
1168	0.237031
1169	0.236968
1170	0.236931
1171	0.236923
1172	0.236907
1173	0.236915
1174	0.236925
1175	0.236926
1176	0.236918
1177	0.236906
1178	0.236888
1179	0.236881
1180	0.236872
1181	0.236864
1182	0.236857
1183	0.236845
1184	0.236841
1185	0.236824
1186	0.236806
1187	0.236799
1188	0.23679
1189	0.236793
1190	0.236819
1191	0.236833
1192	0.236847
1193	0.23686
1194	0.236872
1195	0.236879
1196	0.236899
1197	0.236927
1198	0.236938
1199	0.236953
1200	0.236963
1201	0.236958
1202	0.23695
1203	0.236935
1204	0.236928
1205	0.236944
1206	0.236958
1207	0.236951
1208	0.236977
1209	0.236982
1210	0.236967
1211	0.236976
1212	0.236997
1213	0.237008
1214	0.237029
1215	0.237035
1216	0.237026
1217	0.237019
1218	0.23699
1219	0.236975
1220	0.236965
1221	0.236961
1222	0.236968
1223	0.236978
1224	0.236985
1225	0.237
1226	0.237032
1227	0.237062
1228	0.237082
1229	0.237087
1230	0.237085
1231	0.237103
1232	0.237122
1233	0.237156
1234	0.237143
1235	0.237112
1236	0.237081
1237	0.237024
1238	0.236997
1239	0.236992
1240	0.23697
1241	0.236956
1242	0.236941
1243	0.236918
1244	0.236903
1245	0.236896
1246	0.23689
1247	0.236883
1248	0.236865
1249	0.236835
1250	0.236802
1251	0.236775
1252	0.236739
1253	0.236709
1254	0.236668
1255	0.236629
1256	0.236593
1257	0.236576
1258	0.236572
1259	0.236569
1260	0.236598
1261	0.236603
1262	0.236604
1263	0.236599
1264	0.236592
1265	0.236553
1266	0.236508
1267	0.236455
1268	0.236404
1269	0.23637
1270	0.236335
1271	0.236316
1272	0.236291
1273	0.236255
1274	0.236235
1275	0.236202
1276	0.236169
1277	0.236123
1278	0.236097
1279	0.23608
1280	0.236063
1281	0.236066
1282	0.236053
1283	0.236023
1284	0.236005
1285	0.23599
1286	0.235965
1287	0.235937
1288	0.235904
1289	0.23586
1290	0.235815
1291	0.235768
1292	0.235716
1293	0.235698
1294	0.235684
1295	0.235685
1296	0.235711
1297	0.235725
1298	0.235728
1299	0.235733
1300	0.235743
1301	0.235742
1302	0.235747
1303	0.235735
1304	0.235704
1305	0.23568
1306	0.235656
1307	0.235628
1308	0.2356
1309	0.235569
1310	0.235561
1311	0.23555
1312	0.235526
1313	0.235521
1314	0.235493
1315	0.235447
1316	0.235431
1317	0.235419
1318	0.235403
1319	0.235382
1320	0.23535
1321	0.235327
1322	0.235283
1323	0.235222
1324	0.235169
1325	0.235095
1326	0.235054
1327	0.235029
1328	0.235017
1329	0.235033
1330	0.235025
1331	0.235025
1332	0.235017
1333	0.23501
1334	0.234983
1335	0.234977
1336	0.234962
1337	0.23492
1338	0.234905
1339	0.234885
1340	0.234847
1341	0.234823
1342	0.234804
1343	0.234785
1344	0.234776
1345	0.23477
1346	0.234771
1347	0.234789
1348	0.234795
1349	0.234785
1350	0.234773
1351	0.234748
1352	0.234706
1353	0.234672
1354	0.234647
1355	0.234583
1356	0.234488
1357	0.234407
1358	0.234305
1359	0.23424
1360	0.2342
1361	0.234172
1362	0.234159
1363	0.234126
1364	0.234097
1365	0.234085
1366	0.234053
1367	0.234029
1368	0.234008
1369	0.233993
1370	0.233989
1371	0.23399
1372	0.233999
1373	0.233996
1374	0.233994
1375	0.233997
1376	0.23397
1377	0.233934
1378	0.233894
1379	0.233831
1380	0.233785
1381	0.233741
1382	0.233702
1383	0.233674
1384	0.233644
1385	0.233625
1386	0.233613
1387	0.233602
1388	0.233595
1389	0.233579
1390	0.233571
1391	0.233556
1392	0.233523
1393	0.23349
1394	0.233459
1395	0.23343
1396	0.233403
1397	0.233362
1398	0.233323
1399	0.233278
1400	0.233215
1401	0.233171
1402	0.233127
1403	0.233076
1404	0.233049
1405	0.233009
1406	0.232968
1407	0.232942
1408	0.232901
1409	0.23286
1410	0.232832
1411	0.232799
1412	0.232781
1413	0.23275
1414	0.232728
1415	0.232723
1416	0.232729
1417	0.232723
1418	0.232725
1419	0.232727
1420	0.232716
1421	0.232701
1422	0.232701
1423	0.232704
1424	0.232707
1425	0.232693
1426	0.232677
1427	0.232659
1428	0.232619
1429	0.232594
1430	0.232576
1431	0.232568
1432	0.232579
1433	0.23259
1434	0.232631
1435	0.232664
1436	0.232689
1437	0.232717
1438	0.232653
1439	0.232634
1440	0.232479
1441	0.232363
1442	0.232282
1443	0.232216
1444	0.232257
1445	0.232323
1446	0.232387
1447	0.232465
1448	0.232503
1449	0.232541
1450	0.232553
1451	0.232568
1452	0.232565
1453	0.23255
1454	0.232528
1455	0.232478
1456	0.232456
1457	0.232455
1458	0.232444
1459	0.232442
1460	0.232457
1461	0.232458
1462	0.232432
1463	0.232411
1464	0.232401
1465	0.232369
1466	0.232336
1467	0.232321
1468	0.232302
1469	0.232259
1470	0.232217
1471	0.23216
1472	0.232097
1473	0.232063
1474	0.232031
1475	0.231994
1476	0.231942
1477	0.231888
1478	0.231856
1479	0.231834
1480	0.231808
1481	0.231797
1482	0.231783
1483	0.231752
1484	0.231728
1485	0.231694
1486	0.231658
1487	0.231625
1488	0.231598
1489	0.23156
1490	0.231525
1491	0.231476
1492	0.231414
1493	0.23137
1494	0.231333
1495	0.231298
1496	0.231268
1497	0.231239
1498	0.231214
1499	0.2312
1500	0.231194
1501	0.231188
1502	0.231188
1503	0.231178
1504	0.231166
1505	0.231147
1506	0.231123
1507	0.231094
1508	0.23106
1509	0.231033
1510	0.231015
1511	0.23098
1512	0.23093
1513	0.230889
1514	0.230832
1515	0.230777
1516	0.230739
1517	0.230706
1518	0.230683
1519	0.230668
1520	0.230648
1521	0.23063
1522	0.230601
1523	0.230561
1524	0.230525
1525	0.23048
1526	0.230427
1527	0.230368
1528	0.230304
1529	0.230234
1530	0.23016
1531	0.230093
1532	0.230037
1533	0.229989
1534	0.229965
1535	0.229954
1536	0.229941
1537	0.229929
1538	0.229913
1539	0.229903
1540	0.229894
1541	0.229882
1542	0.229873
1543	0.229853
1544	0.229835
1545	0.229823
1546	0.2298
1547	0.229795
1548	0.229778
1549	0.229751
1550	0.229718
1551	0.22968
1552	0.229633
1553	0.229586
1554	0.229526
1555	0.229444
1556	0.229381
1557	0.22932
1558	0.229272
1559	0.229241
1560	0.229203
1561	0.229152
1562	0.229118
1563	0.229089
1564	0.229069
1565	0.229061
1566	0.229066
1567	0.229091
1568	0.229094
1569	0.229107
1570	0.229115
1571	0.229119
1572	0.229116
1573	0.229101
1574	0.229079
1575	0.229046
1576	0.229014
1577	0.228977
1578	0.228958
1579	0.228933
1580	0.228917
1581	0.228923
1582	0.228921
1583	0.228921
1584	0.228925
1585	0.228924
1586	0.228907
1587	0.22889
1588	0.228861
1589	0.228825
1590	0.228811
1591	0.228797
1592	0.228777
1593	0.228763
1594	0.228725
1595	0.228664
1596	0.228617
1597	0.228578
1598	0.228523
1599	0.228476
1600	0.228433
1601	0.228367
1602	0.228319
1603	0.228284
1604	0.228256
1605	0.228245
1606	0.228234
1607	0.228234
1608	0.228227
1609	0.228225
1610	0.228211
1611	0.228188
1612	0.228169
1613	0.228135
1614	0.228117
1615	0.228107
1616	0.228068
1617	0.22802
1618	0.227975
1619	0.227908
1620	0.227849
1621	0.227815
1622	0.227761
1623	0.227692
1624	0.227644
1625	0.227578
1626	0.227539
1627	0.227532
1628	0.22749
1629	0.227445
1630	0.227409
1631	0.22736
1632	0.227321
1633	0.227298
1634	0.227269
1635	0.227232
1636	0.227222
1637	0.227242
1638	0.227246
1639	0.227255
1640	0.227248
1641	0.227215
1642	0.227194
1643	0.227181
1644	0.227156
1645	0.227123
1646	0.227091
1647	0.227055
1648	0.227019
1649	0.226978
1650	0.226935
1651	0.226895
1652	0.226845
1653	0.226786
1654	0.22673
1655	0.22667
1656	0.226613
1657	0.226564
1658	0.226509
1659	0.226451
1660	0.2264
1661	0.226348
1662	0.226318
1663	0.226303
1664	0.226288
1665	0.226272
1666	0.226266
1667	0.226274
1668	0.226268
1669	0.226277
1670	0.226262
1671	0.226222
1672	0.226197
1673	0.226162
1674	0.226152
1675	0.226168
1676	0.226158
1677	0.226163
1678	0.226149
1679	0.226113
1680	0.226084
1681	0.226063
1682	0.226032
1683	0.225989
1684	0.225959
1685	0.225942
1686	0.225916
1687	0.225898
1688	0.225876
1689	0.225834
1690	0.225813
1691	0.2258
1692	0.225777
1693	0.225756
1694	0.22573
1695	0.22569
1696	0.225653
1697	0.225621
1698	0.225584
1699	0.225541
1700	0.2255
1701	0.225456
1702	0.225424
1703	0.225392
1704	0.225368
1705	0.225352
1706	0.225343
1707	0.225338
1708	0.225336
1709	0.225343
1710	0.225349
1711	0.22534
1712	0.225345
1713	0.225336
1714	0.225329
1715	0.225312
1716	0.225268
1717	0.225212
1718	0.225149
1719	0.225088
1720	0.225044
1721	0.224997
1722	0.224933
1723	0.224891
1724	0.224854
1725	0.224832
1726	0.224831
1727	0.224836
1728	0.224863
1729	0.224877
1730	0.2249
1731	0.224905
1732	0.224881
1733	0.224862
1734	0.224851
1735	0.224814
1736	0.224766
1737	0.224711
1738	0.224631
1739	0.224475
1740	0.224256
1741	0.224189
1742	0.224131
1743	0.224077
1744	0.224059
1745	0.224019
1746	0.223954
1747	0.223911
1748	0.223883
1749	0.223854
1750	0.223826
1751	0.22382
1752	0.223828
1753	0.223841
1754	0.223883
1755	0.223883
1756	0.223859
1757	0.223825
1758	0.22378
1759	0.223733
1760	0.223705
1761	0.223676
1762	0.22365
1763	0.223641
1764	0.223609
1765	0.223582
1766	0.223559
1767	0.223521
1768	0.223504
1769	0.223461
1770	0.223384
1771	0.223303
1772	0.22322
1773	0.2232
1774	0.223157
1775	0.223131
1776	0.223103
1777	0.223027
1778	0.222985
1779	0.222958
1780	0.222922
1781	0.222882
1782	0.222853
1783	0.222845
1784	0.222816
1785	0.222815
1786	0.222799
1787	0.222745
1788	0.222707
1789	0.222662
1790	0.222634
1791	0.222638
1792	0.222638
1793	0.222639
1794	0.222611
1795	0.222551
1796	0.222525
1797	0.222494
1798	0.222505
1799	0.222521
1800	0.222516
1801	0.222524
1802	0.222509
1803	0.222482
1804	0.222433
1805	0.222391
1806	0.222324
1807	0.222243
1808	0.222175
1809	0.222099
1810	0.222029
1811	0.221961
1812	0.221937
1813	0.221915
1814	0.221904
1815	0.221909
1816	0.221922
1817	0.221903
1818	0.221895
1819	0.221844
1820	0.221742
1821	0.221694
1822	0.221653
1823	0.221604
1824	0.221593
1825	0.221558
1826	0.221495
1827	0.221445
1828	0.221391
1829	0.221335
1830	0.221286
1831	0.221259
1832	0.221214
1833	0.2212
1834	0.221166
1835	0.221134
1836	0.221092
1837	0.221027
1838	0.220979
1839	0.220952
1840	0.220926
1841	0.220913
1842	0.220967
1843	0.220941
1844	0.220858
1845	0.220817
1846	0.220768
1847	0.220705
1848	0.220639
1849	0.220614
1850	0.220562
1851	0.220449
1852	0.22045
1853	0.220523
1854	0.220542
1855	0.220593
1856	0.220618
1857	0.22062
1858	0.220597
1859	0.220566
1860	0.220539
1861	0.220479
1862	0.220403
1863	0.22032
1864	0.220209
1865	0.220122
1866	0.220022
1867	0.219933
1868	0.219842
1869	0.219763
1870	0.219692
1871	0.219586
1872	0.219541
1873	0.219544
1874	0.219544
1875	0.219601
1876	0.219622
1877	0.219648
1878	0.219662
1879	0.21968
1880	0.219676
1881	0.219666
1882	0.219645
1883	0.219623
1884	0.219589
1885	0.219557
1886	0.219562
1887	0.219531
1888	0.219473
1889	0.219419
1890	0.219372
1891	0.219281
1892	0.219241
1893	0.219265
1894	0.219254
1895	0.219256
1896	0.219228
1897	0.219167
1898	0.219071
1899	0.219004
1900	0.218979
1901	0.218955
1902	0.218977
1903	0.218942
1904	0.218867
1905	0.21883
1906	0.218796
1907	0.218785
1908	0.218843
1909	0.218866
1910	0.218862
1911	0.218864
1912	0.218836
1913	0.218775
1914	0.218727
1915	0.21867
1916	0.218617
1917	0.218545
1918	0.218511
1919	0.218503
1920	0.218472
1921	0.218462
1922	0.218498
1923	0.218491
1924	0.218448
1925	0.218438
1926	0.218432
1927	0.218421
1928	0.218443
1929	0.218453
1930	0.218467
1931	0.218473
1932	0.218459
1933	0.218466
1934	0.218476
1935	0.218512
1936	0.218495
1937	0.218479
1938	0.218422
1939	0.218283
1940	0.218201
1941	0.218126
1942	0.218076
1943	0.218054
1944	0.218085
1945	0.218113
1946	0.218197
1947	0.218207
1948	0.218202
1949	0.218175
1950	0.218088
1951	0.218027
1952	0.217968
1953	0.217943
1954	0.217893
1955	0.217819
1956	0.217795
1957	0.217762
1958	0.21771
1959	0.217677
1960	0.217629
1961	0.217514
1962	0.217467
1963	0.217465
1964	0.217442
1965	0.217446
1966	0.217478
1967	0.217426
1968	0.217395
1969	0.217381
1970	0.217357
1971	0.217334
1972	0.217349
1973	0.217324
1974	0.217275
1975	0.217205
1976	0.217108
1977	0.217076
1978	0.217078
1979	0.217101
1980	0.217104
1981	0.217079
1982	0.217048
1983	0.216948
1984	0.216909
1985	0.216916
1986	0.216895
1987	0.216871
1988	0.216826
1989	0.216827
1990	0.216855
1991	0.216868
1992	0.216895
1993	0.216866
1994	0.216836
1995	0.21679
1996	0.216703
1997	0.216656
1998	0.216617
1999	0.216578
2000	0.21654
2001	0.216575
2002	0.216573
2003	0.216558
2004	0.216569
2005	0.216558
2006	0.216499
2007	0.216428
2008	0.216375
2009	0.216296
2010	0.216247
2011	0.216229
2012	0.216219
2013	0.216188
2014	0.216151
2015	0.216106
2016	0.216102
2017	0.216106
2018	0.21608
2019	0.216094
2020	0.216091
2021	0.216092
2022	0.216111
2023	0.216099
2024	0.216088
2025	0.216033
2026	0.215931
2027	0.215848
2028	0.215775
2029	0.215725
2030	0.215698
2031	0.215663
2032	0.215659
2033	0.21573
2034	0.215773
2035	0.215829
2036	0.215891
2037	0.215985
2038	0.216013
2039	0.216014
2040	0.216056
2041	0.216018
2042	0.215893
2043	0.215823
2044	0.215775
2045	0.215716
2046	0.215695
2047	0.215678
2048	0.215671
2049	0.21566
2050	0.215694
2051	0.215664
2052	0.215585
2053	0.215519
2054	0.215495
2055	0.215472
2056	0.215526
2057	0.21556
2058	0.215517
2059	0.21551
2060	0.21549
2061	0.215394
2062	0.215353
2063	0.215337
2064	0.21529
2065	0.215239
2066	0.215217
2067	0.215199
2068	0.215162
2069	0.215137
2070	0.215104
2071	0.215049
2072	0.214978
2073	0.214933
2074	0.21491
2075	0.214889
2076	0.214852
2077	0.214835
2078	0.214846
2079	0.214829
2080	0.214786
2081	0.214791
2082	0.214816
2083	0.214823
2084	0.214822
2085	0.214837
2086	0.214828
2087	0.214778
2088	0.214774
2089	0.214807
2090	0.214793
2091	0.214794
2092	0.214828
2093	0.214889
2094	0.214922
2095	0.215004
2096	0.215021
2097	0.215
2098	0.214949
2099	0.214893
2100	0.214817
2101	0.214695
2102	0.214659
2103	0.214659
2104	0.214629
2105	0.214695
2106	0.214744
2107	0.214755
2108	0.214761
2109	0.21476
2110	0.214728
2111	0.21469
2112	0.214636
2113	0.214593
2114	0.214532
2115	0.2145
2116	0.214516
2117	0.2145
2118	0.214467
2119	0.214413
2120	0.21434
2121	0.214264
2122	0.21418
2123	0.214134
2124	0.214075
2125	0.214036
2126	0.214004
2127	0.213992
2128	0.21396
2129	0.213935
2130	0.213892
2131	0.213824
2132	0.213778
2133	0.213755
2134	0.213722
2135	0.213693
2136	0.213652
2137	0.213638
2138	0.21368
2139	0.213695
2140	0.213726
2141	0.213701
2142	0.213617
2143	0.213528
2144	0.213386
2145	0.213317
2146	0.213273
2147	0.213219
2148	0.213207
2149	0.213182
2150	0.213071
2151	0.212988
2152	0.213003
2153	0.212993
2154	0.213021
2155	0.213074
2156	0.213015
2157	0.212995
2158	0.213029
2159	0.212994
2160	0.213001
2161	0.213054
2162	0.213056
2163	0.213049
2164	0.213044
2165	0.213019
2166	0.212998
2167	0.212988
2168	0.212925
2169	0.212894
2170	0.212857
2171	0.212777
2172	0.212726
2173	0.212695
2174	0.212652
2175	0.212618
2176	0.212618
2177	0.212609
2178	0.212553
2179	0.212515
2180	0.212518
2181	0.212513
2182	0.212501
2183	0.212508
2184	0.212532
2185	0.212545
2186	0.21256
2187	0.212591
2188	0.21258
2189	0.212563
2190	0.212529
2191	0.212484
2192	0.212487
2193	0.21243
2194	0.212334
2195	0.212329
2196	0.212311
2197	0.212332
2198	0.212379
2199	0.212363
2200	0.212363
2201	0.212332
2202	0.2123
2203	0.212276
2204	0.212256
2205	0.212216
2206	0.212216
2207	0.212248
2208	0.212243
2209	0.212255
2210	0.212228
2211	0.212152
2212	0.212125
2213	0.212019
2214	0.211901
2215	0.211811
2216	0.211726
2217	0.211679
2218	0.21164
2219	0.211609
2220	0.211569
2221	0.21154
2222	0.211545
2223	0.211553
2224	0.211565
2225	0.211555
2226	0.211547
2227	0.211521
2228	0.211481
2229	0.211444
2230	0.211381
2231	0.211334
2232	0.211324
2233	0.211217
2234	0.211125
2235	0.211051
2236	0.210944
2237	0.210905
2238	0.210906
2239	0.210911
2240	0.210984
2241	0.211025
2242	0.211007
2243	0.211042
2244	0.211002
2245	0.210911
2246	0.21085
2247	0.210775
2248	0.210709
2249	0.210655
2250	0.210582
2251	0.210507
2252	0.210435
2253	0.210331
2254	0.210314
2255	0.210335
2256	0.210377
2257	0.210538
2258	0.210565
2259	0.210548
2260	0.210516
2261	0.21041
2262	0.210272
2263	0.210211
2264	0.210181
2265	0.210146
2266	0.210166
2267	0.210197
2268	0.210179
2269	0.210145
2270	0.210141
2271	0.210145
2272	0.210154
2273	0.21018
2274	0.210147
2275	0.210142
2276	0.210141
2277	0.210117
2278	0.210103
2279	0.210084
2280	0.210032
2281	0.210002
2282	0.209967
2283	0.209984
2284	0.210027
2285	0.210069
2286	0.210201
2287	0.21022
2288	0.210141
2289	0.21014
2290	0.210148
2291	0.210141
2292	0.210172
2293	0.210159
2294	0.210162
2295	0.210127
2296	0.210137
2297	0.210163
2298	0.210095
2299	0.210006
2300	0.210041
2301	0.210051
2302	0.210054
2303	0.210164
2304	0.210189
2305	0.210158
2306	0.21012
2307	0.210066
2308	0.210004
2309	0.209927
2310	0.209897
2311	0.209905
2312	0.209915
2313	0.20995
2314	0.209973
2315	0.210061
2316	0.210066
2317	0.209993
2318	0.209973
2319	0.209949
2320	0.209868
2321	0.20975
2322	0.209695
2323	0.20963
2324	0.209598
2325	0.209619
2326	0.20966
2327	0.209748
2328	0.209743
2329	0.209733
2330	0.209716
2331	0.209588
2332	0.20952
2333	0.209477
2334	0.209501
2335	0.209576
2336	0.209629
2337	0.209668
2338	0.209761
2339	0.209729
2340	0.209623
2341	0.209613
2342	0.209582
2343	0.209499
2344	0.209578
2345	0.209616
2346	0.209521
2347	0.209512
2348	0.209511
[truncated: 843 more rows]

## Sheet: Figure 2b
Wavelength (nm)	Hematite-basalt	Wavelength (nm)	ferrihydrite-basalt	Wavelength (nm)	akaganeite-basalt	Wavelength (nm)	goethite-basalt	Wavelength (nm)	schwertmannite-basalt
320	0.041558	350	0.0444573	320	0.023156	320	0.090345	320	0.091747
325	0.041135	351	0.0415361	325	0.023255	325	0.091982	325	0.093291
330	0.040694	352	0.0389662	330	0.023492	330	0.0927	330	0.095893
335	0.040189	353	0.0419166	335	0.023912	335	0.09445	335	0.097628
340	0.039954	354	0.039619	340	0.024249	340	0.095217	340	0.100295
345	0.039872	355	0.0364887	345	0.024655	345	0.096702	345	0.102026
350	0.040118	356	0.0374216	350	0.025229	350	0.097237	350	0.105077
355	0.040354	357	0.0392429	355	0.02615	355	0.099518	355	0.108102
360	0.040652	358	0.039943	360	0.027306	360	0.100239	360	0.113022
365	0.040847	359	0.0389383	365	0.028612	365	0.102605	365	0.116419
370	0.041246	360	0.0372647	370	0.030229	370	0.103411	370	0.121328
375	0.041232	361	0.0373889	375	0.032145	375	0.105791	375	0.124708
380	0.041546	362	0.0375935	380	0.034736	380	0.106963	380	0.130675
385	0.041625	363	0.0351264	385	0.037475	385	0.109691	385	0.134986
390	0.041527	364	0.0351212	390	0.041115	390	0.111436	390	0.141462
395	0.04143	365	0.0351464	395	0.044269	395	0.114181	395	0.146153
400	0.042013	366	0.0335143	400	0.047943	400	0.115475	400	0.153134
405	0.041829	367	0.0343217	405	0.05151	405	0.117784	405	0.157823
410	0.041741	368	0.0344055	410	0.055315	410	0.118835	410	0.164207
415	0.041414	369	0.0335988	415	0.059393	415	0.121421	415	0.168469
420	0.041436	370	0.0352719	420	0.064245	420	0.122891	420	0.174778
425	0.040707	371	0.0352473	425	0.069002	425	0.125409	425	0.17834
430	0.040661	372	0.0342935	430	0.075263	430	0.127681	430	0.183956
435	0.041066	373	0.0345526	435	0.082186	435	0.131743	435	0.187891
440	0.040949	374	0.03336	440	0.089453	440	0.134617	440	0.19529
445	0.041226	375	0.0336477	445	0.095704	445	0.13855	445	0.20044
450	0.04083	376	0.0362913	450	0.100638	450	0.140628	450	0.206793
455	0.04096	377	0.0347707	455	0.103943	455	0.142484	455	0.210288
460	0.040894	378	0.0330262	460	0.106277	460	0.142739	460	0.214929
465	0.040967	379	0.0323386	465	0.107397	465	0.144042	465	0.216391
470	0.041196	380	0.0314116	470	0.108283	470	0.14407	470	0.219157
475	0.041181	381	0.0314841	475	0.108638	475	0.145265	475	0.220249
480	0.041453	382	0.032491	480	0.109948	480	0.1453	480	0.222519
485	0.041488	383	0.0337074	485	0.111526	485	0.147112	485	0.224632
490	0.041753	384	0.032762	490	0.11464	490	0.148284	490	0.22786
495	0.04233	385	0.0319027	495	0.118573	495	0.151348	495	0.231282
500	0.042479	386	0.0326176	500	0.124475	500	0.153937	500	0.236003
505	0.042793	387	0.0332634	505	0.131001	505	0.157859	505	0.240905
510	0.043117	388	0.0339573	510	0.139408	510	0.16113	510	0.247152
515	0.043588	389	0.0343235	515	0.148968	515	0.166436	515	0.253449
520	0.04427	390	0.0334154	520	0.160281	520	0.171358	520	0.260978
525	0.044846	391	0.0339903	525	0.171519	525	0.178314	525	0.267214
530	0.045715	392	0.0347366	530	0.183753	530	0.185104	530	0.276165
535	0.046726	393	0.0337393	535	0.195361	535	0.194138	535	0.28208
540	0.048146	394	0.0338269	540	0.207957	540	0.203288	540	0.290212
545	0.05053	395	0.0338493	545	0.219355	545	0.214976	545	0.296815
550	0.053323	396	0.0333284	550	0.230556	550	0.225321	550	0.303605
555	0.057344	397	0.0341136	555	0.240202	555	0.23721	555	0.309368
560	0.065936	398	0.0342783	560	0.249073	560	0.246254	560	0.315114
565	0.073779	399	0.0339014	565	0.256727	565	0.255841	565	0.319807
570	0.083072	400	0.0347852	570	0.263824	570	0.261777	570	0.324459
575	0.09745	401	0.0350204	575	0.269568	575	0.267319	575	0.328202
580	0.111419	402	0.0350095	580	0.274349	580	0.269067	580	0.332657
585	0.126476	403	0.0355467	585	0.277983	585	0.271003	585	0.334685
590	0.141404	404	0.0352561	590	0.281124	590	0.270444	590	0.33796
595	0.157402	405	0.0349044	595	0.283819	595	0.270493	595	0.339095
600	0.172276	406	0.03504	600	0.285683	600	0.268894	600	0.341416
605	0.182219	407	0.0352911	605	0.287174	605	0.268149	605	0.342888
610	0.190599	408	0.0353178	610	0.288333	610	0.265971	610	0.344579
615	0.199278	409	0.0353927	615	0.289318	615	0.265411	615	0.345762
620	0.206152	410	0.0364168	620	0.289998	620	0.263679	620	0.347216
625	0.212419	411	0.0367425	625	0.290912	625	0.263254	625	0.348304
630	0.21558	412	0.0366901	630	0.291838	630	0.261821	630	0.349666
635	0.219876	413	0.0370127	635	0.292688	635	0.261544	635	0.350636
640	0.223751	414	0.0367149	640	0.293452	640	0.260729	640	0.351977
645	0.228086	415	0.0367097	645	0.294516	645	0.260982	645	0.353049
650	0.231841	416	0.0374844	650	0.295358	650	0.260443	650	0.354508
655	0.236021	417	0.0376163	655	0.296742	655	0.261063	655	0.355588
660	0.239734	418	0.0377365	660	0.297557	660	0.261434	660	0.356983
665	0.24316	419	0.0380564	665	0.298202	665	0.262401	665	0.357898
670	0.248297	420	0.0383007	670	0.298974	670	0.26272	670	0.35901
675	0.253228	421	0.0384227	675	0.299506	675	0.264581	675	0.359686
680	0.258377	422	0.038399	680	0.300612	680	0.265368	680	0.360834
685	0.262277	423	0.0382731	685	0.301543	685	0.267435	685	0.361745
690	0.26724	424	0.0388258	690	0.302387	690	0.268847	690	0.362981
695	0.272326	425	0.0392969	695	0.303454	695	0.271158	695	0.363846
700	0.276535	426	0.0392233	700	0.304248	700	0.273193	700	0.36552
705	0.280681	427	0.0396331	705	0.305166	705	0.27606	705	0.366164
710	0.284459	428	0.0398814	710	0.305621	710	0.278219	710	0.367772
715	0.287993	429	0.0398436	715	0.306285	715	0.281093	715	0.367961
720	0.290602	430	0.0401456	720	0.306172	720	0.283132	720	0.368933
725	0.292909	431	0.0405579	725	0.306441	725	0.285846	725	0.368876
730	0.294382	432	0.0409041	730	0.306053	730	0.287852	730	0.369118
735	0.295583	433	0.0409657	735	0.306033	735	0.290212	735	0.368964
740	0.295976	434	0.0411907	740	0.305252	740	0.291503	740	0.368904
745	0.296354	435	0.0416357	745	0.304748	745	0.293316	745	0.368679
750	0.295775	436	0.0422007	750	0.304362	750	0.293404	750	0.368588
755	0.294977	437	0.0424493	755	0.303085	755	0.293958	755	0.368025
760	0.293581	438	0.04258	760	0.302305	760	0.293996	760	0.367657
765	0.292155	439	0.0427849	765	0.30052	765	0.293859	765	0.36697
770	0.289849	440	0.0432412	770	0.299681	770	0.293143	770	0.366388
775	0.288035	441	0.043541	775	0.298522	775	0.29288	775	0.365214
780	0.286016	442	0.0436899	780	0.297254	780	0.291213	780	0.365123
785	0.283833	443	0.0439728	785	0.296247	785	0.290176	785	0.363592
790	0.281368	444	0.0442673	790	0.294822	790	0.288181	790	0.363605
795	0.279184	445	0.0446069	795	0.29394	795	0.28679	795	0.362794
800	0.276506	446	0.0450282	800	0.292554	800	0.284589	800	0.361875
805	0.274089	447	0.0453447	805	0.291628	805	0.282704	805	0.360827
810	0.271787	448	0.0455848	810	0.290099	810	0.280356	810	0.360417
815	0.269561	449	0.0457851	815	0.289111	815	0.278575	815	0.359023
820	0.267043	450	0.0459555	820	0.287836	820	0.276187	820	0.359198
825	0.265716	451	0.046382	825	0.287124	825	0.274317	825	0.357761
830	0.263675	452	0.0469312	830	0.286375	830	0.272301	830	0.357872
835	0.262222	453	0.0471065	835	0.284561	835	0.270554	835	0.356052
840	0.260798	454	0.0473848	840	0.284	840	0.268476	840	0.356451
845	0.260494	455	0.0477437	845	0.283189	845	0.267537	845	0.355202
850	0.259351	456	0.0480201	850	0.282349	850	0.26539	850	0.355237
855	0.258923	457	0.0483389	855	0.281422	855	0.264522	855	0.354235
860	0.257837	458	0.0486784	860	0.280976	860	0.262884	860	0.35401
865	0.258116	459	0.049041	865	0.280102	865	0.261816	865	0.353299
870	0.258202	460	0.049492	870	0.279441	870	0.260643	870	0.352881
875	0.258453	461	0.0498307	875	0.278926	875	0.259719	875	0.352572
880	0.258628	462	0.0500642	880	0.278053	880	0.258798	880	0.352404
885	0.259741	463	0.0505597	885	0.277465	885	0.258198	885	0.351554
890	0.260629	464	0.0508065	890	0.276871	890	0.257458	890	0.351279
895	0.261085	465	0.0509102	895	0.276161	895	0.257132	895	0.350791
900	0.261995	466	0.0513123	900	0.276055	900	0.256679	900	0.349983
905	0.262899	467	0.0516937	905	0.27534	905	0.256892	905	0.349758
910	0.264397	468	0.0520169	910	0.275035	910	0.25656	910	0.349504
915	0.265806	469	0.0523294	915	0.27448	915	0.256223	915	0.349357
920	0.267616	470	0.0527471	920	0.273937	920	0.256366	920	0.349036
925	0.269304	471	0.0530614	925	0.273553	925	0.256463	925	0.34841
930	0.271195	472	0.0532537	930	0.273207	930	0.256279	930	0.348426
935	0.272808	473	0.0538065	935	0.272819	935	0.256947	935	0.347925
940	0.27504	474	0.0541657	940	0.272506	940	0.256747	940	0.347719
945	0.276931	475	0.0543145	945	0.271996	945	0.257265	945	0.347055
950	0.279147	476	0.0546983	950	0.271938	950	0.257542	950	0.347024
955	0.280455	477	0.0550574	955	0.271396	955	0.258182	955	0.346753
960	0.282713	478	0.0553258	960	0.271203	960	0.258692	960	0.346869
965	0.284393	479	0.0555151	965	0.270833	965	0.25934	965	0.346589
970	0.286504	480	0.0557815	970	0.271028	970	0.259813	970	0.346098
975	0.287683	481	0.0561472	975	0.270371	975	0.260379	975	0.346281
980	0.289734	482	0.0565462	980	0.270427	980	0.260807	980	0.346264
985	0.290602	483	0.056655	985	0.269925	985	0.261837	985	0.346097
990	0.292056	484	0.0569326	990	0.270066	990	0.26242	990	0.345719
995	0.293194	485	0.057447	995	0.26975	995	0.263344	995	0.345678
1000	0.293943	486	0.0576961	1000	0.269371	1000	0.264261	1000	0.345585
1005	0.294465	487	0.0580523	1005	0.269447	1005	0.265122	1005	0.345716
1010	0.295292	488	0.0584893	1010	0.269417	1010	0.265834	1010	0.345641
1015	0.295535	489	0.0588185	1015	0.269454	1015	0.266684	1015	0.345799
1020	0.295769	490	0.0592476	1020	0.269537	1020	0.267565	1020	0.345815
1025	0.2959	491	0.0596261	1025	0.269632	1025	0.268815	1025	0.345947
1030	0.296048	492	0.0598276	1030	0.269626	1030	0.26971	1030	0.34629
1035	0.29596	493	0.0602791	1035	0.269815	1035	0.271041	1035	0.346589
1040	0.29596	494	0.0607605	1040	0.269912	1040	0.27222	1040	0.346799
1045	0.295825	495	0.0611318	1045	0.269935	1045	0.273624	1045	0.346918
1050	0.295776	496	0.0615421	1050	0.270255	1050	0.274734	1050	0.34733
1055	0.295463	497	0.0619764	1055	0.270138	1055	0.276394	1055	0.347583
1060	0.295255	498	0.0623952	1060	0.270438	1060	0.277611	1060	0.347539
1065	0.295002	499	0.0627089	1065	0.270578	1065	0.279129	1065	0.348281
1070	0.294936	500	0.0631789	1070	0.270969	1070	0.280578	1070	0.348441
1075	0.294759	501	0.0637077	1075	0.271337	1075	0.282227	1075	0.348985
1080	0.294716	502	0.0641003	1080	0.271659	1080	0.283767	1080	0.349377
1085	0.294768	503	0.064554	1085	0.271894	1085	0.285621	1085	0.3499
1090	0.294451	504	0.0650537	1090	0.272063	1090	0.287407	1090	0.350127
1095	0.294155	505	0.0655554	1095	0.272281	1095	0.288858	1095	0.350809
1100	0.29373	506	0.0660152	1100	0.272878	1100	0.290744	1100	0.350731
1105	0.29327	507	0.0665448	1105	0.272958	1105	0.292156	1105	0.351417
1110	0.293019	508	0.0671593	1110	0.273043	1110	0.294016	1110	0.351903
1115	0.292717	509	0.067725	1115	0.273206	1115	0.295574	1115	0.352385
1120	0.292622	510	0.0682238	1120	0.273898	1120	0.297403	1120	0.352577
1125	0.292244	511	0.0687075	1125	0.273623	1125	0.298763	1125	0.352904
1130	0.291992	512	0.0693264	1130	0.273993	1130	0.300148	1130	0.353093
1135	0.291501	513	0.069933	1135	0.274136	1135	0.301875	1135	0.353367
1140	0.291585	514	0.0705076	1140	0.274396	1140	0.302947	1140	0.353532
1145	0.290575	515	0.0710845	1145	0.274062	1145	0.304556	1145	0.35373
1150	0.290365	516	0.0716909	1150	0.274348	1150	0.306066	1150	0.353858
1155	0.289593	517	0.0723008	1155	0.274578	1155	0.306966	1155	0.354109
1160	0.289414	518	0.0728858	1160	0.274491	1160	0.307965	1160	0.354226
1165	0.288551	519	0.0734927	1165	0.274425	1165	0.309276	1165	0.354354
1170	0.288228	520	0.0741283	1170	0.274613	1170	0.309994	1170	0.354545
1175	0.287892	521	0.0747957	1175	0.274485	1175	0.310877	1175	0.354713
1180	0.287247	522	0.0755082	1180	0.274383	1180	0.311556	1180	0.354957
1185	0.286842	523	0.0761895	1185	0.274233	1185	0.312343	1185	0.354954
1190	0.286461	524	0.0768409	1190	0.274557	1190	0.312913	1190	0.354988
1195	0.285483	525	0.0775269	1195	0.274115	1195	0.313553	1195	0.355038
1200	0.285317	526	0.0781897	1200	0.27415	1200	0.314009	1200	0.355135
1205	0.284283	527	0.0789002	1205	0.274071	1205	0.314732	1205	0.355174
1210	0.283898	528	0.0797064	1210	0.273907	1210	0.315201	1210	0.355114
1215	0.282948	529	0.0803587	1215	0.273651	1215	0.31541	1215	0.355068
1220	0.283045	530	0.0810505	1220	0.273692	1220	0.315758	1220	0.355027
1225	0.282423	531	0.0818612	1225	0.273159	1225	0.315923	1225	0.354827
1230	0.28174	532	0.0825603	1230	0.272913	1230	0.31592	1230	0.354514
1235	0.281155	533	0.0832655	1235	0.272805	1235	0.316462	1235	0.354657
1240	0.28077	534	0.0840212	1240	0.272752	1240	0.316907	1240	0.354827
1245	0.279922	535	0.0848169	1245	0.272523	1245	0.316918	1245	0.354793
1250	0.279536	536	0.0856213	1250	0.272161	1250	0.316951	1250	0.354519
1255	0.278643	537	0.086427	1255	0.272207	1255	0.317516	1255	0.354761
1260	0.278451	538	0.0872346	1260	0.27215	1260	0.317663	1260	0.3545
1265	0.277977	539	0.08802	1265	0.272044	1265	0.317412	1265	0.354366
1270	0.277454	540	0.0888034	1270	0.271724	1270	0.317478	1270	0.354344
1275	0.276707	541	0.0896117	1275	0.271787	1275	0.317452	1275	0.3541
1280	0.276175	542	0.0904709	1280	0.271632	1280	0.317496	1280	0.354399
1285	0.275706	543	0.0913096	1285	0.271309	1285	0.317901	1285	0.354068
1290	0.275177	544	0.092119	1290	0.27137	1290	0.317767	1290	0.354012
1295	0.274611	545	0.0929942	1295	0.271243	1295	0.318	1295	0.353887
1300	0.274074	546	0.0938416	1300	0.270933	1300	0.317974	1300	0.353957
1305	0.273435	547	0.0946706	1305	0.270906	1305	0.318425	1305	0.354011
1310	0.273207	548	0.095548	1310	0.27073	1310	0.318028	1310	0.353724
1315	0.272748	549	0.0964207	1315	0.270472	1315	0.318425	1315	0.353822
1320	0.272324	550	0.0973091	1320	0.270446	1320	0.3184	1320	0.354068
1325	0.271767	551	0.0982347	1325	0.270406	1325	0.318466	1325	0.353746
1330	0.27162	552	0.0991599	1330	0.27033	1330	0.318566	1330	0.353274
1335	0.271147	553	0.100049	1335	0.270144	1335	0.31886	1335	0.353224
1340	0.270395	554	0.100914	1340	0.27009	1340	0.318804	1340	0.353328
1345	0.270042	555	0.101888	1345	0.270056	1345	0.318832	1345	0.353179
1350	0.269581	556	0.102857	1350	0.270061	1350	0.319114	1350	0.353219
1355	0.269164	557	0.103767	1350.08	0.269871	1350.08	0.319097	1350.08	0.35326
1360	0.268822	558	0.104687	1350.25	0.269803	1350.25	0.318641	1350.25	0.353615
1365	0.268408	559	0.105652	1350.43	0.270301	1350.43	0.318703	1350.43	0.354143
1370	0.267609	560	0.106644	1350.6	0.269918	1350.6	0.318812	1350.6	0.353793
1375	0.267401	561	0.107639	1350.78	0.268936	1350.78	0.318657	1350.78	0.353239
1380	0.267071	562	0.108613	1350.96	0.269023	1350.96	0.318447	1350.96	0.353177
1385	0.266689	563	0.109587	1351.13	0.269513	1351.13	0.318845	1351.13	0.354046
1390	0.2663	564	0.110598	1351.31	0.269931	1351.31	0.31899	1351.31	0.354321
1395	0.266095	565	0.111592	1351.48	0.26996	1351.48	0.319205	1351.48	0.354015
1400	0.265567	566	0.11259	1351.66	0.269555	1351.66	0.318961	1351.66	0.353656
1405	0.265024	567	0.113619	1351.84	0.269458	1351.84	0.31893	1351.84	0.353518
1410	0.264659	568	0.114661	1352.01	0.26998	1352.01	0.319041	1352.01	0.353423
1415	0.264262	569	0.115695	1352.19	0.269963	1352.19	0.319025	1352.19	0.353526
1420	0.263964	570	0.116725	1352.37	0.26984	1352.37	0.31823	1352.37	0.353081
1425	0.263451	571	0.117787	1352.54	0.270125	1352.54	0.31775	1352.54	0.353192
1430	0.263155	572	0.118847	1352.72	0.270052	1352.72	0.318217	1352.72	0.353949
1435	0.262964	573	0.119914	1352.9	0.269974	1352.9	0.318438	1352.9	0.354036
1440	0.262423	574	0.121012	1353.07	0.269805	1353.07	0.318785	1353.07	0.353535
1445	0.2618	575	0.12208	1353.25	0.270085	1353.25	0.319312	1353.25	0.353431
1450	0.261646	576	0.12315	1353.43	0.270154	1353.43	0.319046	1353.43	0.353412
1455	0.261283	577	0.124261	1353.6	0.270003	1353.6	0.318618	1353.6	0.353913
1460	0.260967	578	0.125352	1353.78	0.269898	1353.78	0.318114	1353.78	0.353996
1465	0.260782	579	0.12645	1353.96	0.270379	1353.96	0.317687	1353.96	0.353684
1470	0.26012	580	0.127574	1354.13	0.270837	1354.13	0.317934	1354.13	0.353611
1475	0.259798	581	0.128662	1354.31	0.270332	1354.31	0.317771	1354.31	0.353733
1480	0.259832	582	0.129759	1354.49	0.269462	1354.49	0.317763	1354.49	0.354127
1485	0.259254	583	0.130879	1354.66	0.269613	1354.66	0.318368	1354.66	0.354444
1490	0.259228	584	0.132	1354.84	0.269734	1354.84	0.318802	1354.84	0.354378
1495	0.258506	585	0.133146	1355.02	0.269729	1355.02	0.318761	1355.02	0.353395
1500	0.258205	586	0.134296	1355.19	0.270094	1355.19	0.318002	1355.19	0.352775
1505	0.25826	587	0.135398	1355.37	0.270001	1355.37	0.317839	1355.37	0.353126
1510	0.257887	588	0.136512	1355.55	0.269945	1355.55	0.318424	1355.55	0.353514
1515	0.25737	589	0.13764	1355.73	0.269747	1355.73	0.318618	1355.73	0.353918
1520	0.25752	590	0.138781	1355.9	0.269504	1355.9	0.318157	1355.9	0.353807
1525	0.256849	591	0.139946	1356.08	0.270259	1356.08	0.318292	1356.08	0.353244
1530	0.256472	592	0.141143	1356.26	0.270524	1356.26	0.3192	1356.26	0.352962
1535	0.256409	593	0.142368	1356.44	0.269805	1356.44	0.319368	1356.44	0.353222
1540	0.256157	594	0.14358	1356.61	0.269567	1356.61	0.319128	1356.61	0.354015
1545	0.255564	595	0.144788	1356.79	0.26968	1356.79	0.319077	1356.79	0.354664
1550	0.255293	596	0.145997	1356.97	0.269531	1356.97	0.319223	1356.97	0.35397
1555	0.255227	597	0.147205	1357.15	0.269954	1357.15	0.319265	1357.15	0.353326
1560	0.255107	598	0.148402	1357.32	0.270472	1357.32	0.319122	1357.32	0.353099
1565	0.254819	599	0.14957	1357.5	0.270374	1357.5	0.319134	1357.5	0.353565
1570	0.254591	600	0.150697	1357.68	0.270248	1357.68	0.319172	1357.68	0.3537
1575	0.254313	601	0.151876	1357.86	0.270001	1357.86	0.319139	1357.86	0.35367
1580	0.254026	602	0.153077	1358.03	0.269375	1358.03	0.318624	1358.03	0.354065
1585	0.253772	603	0.154254	1358.21	0.269433	1358.21	0.318159	1358.21	0.353959
1590	0.253638	604	0.155352	1358.39	0.270101	1358.39	0.318988	1358.39	0.353194
1595	0.253654	605	0.156435	1358.57	0.27017	1358.57	0.319099	1358.57	0.353234
1600	0.253386	606	0.157529	1358.75	0.269493	1358.75	0.31898	1358.75	0.353904
1605	0.253087	607	0.158585	1358.92	0.269217	1358.92	0.319093	1358.92	0.353873
1610	0.252401	608	0.159661	1359.1	0.269573	1359.1	0.318984	1359.1	0.353414
1615	0.252524	609	0.160766	1359.28	0.270179	1359.28	0.318998	1359.28	0.353177
1620	0.252015	610	0.16187	1359.46	0.270138	1359.46	0.319178	1359.46	0.352943
1625	0.251737	611	0.162972	1359.64	0.26994	1359.64	0.319554	1359.64	0.353026
1630	0.251888	612	0.164087	1359.81	0.269751	1359.81	0.319888	1359.81	0.353812
1635	0.251755	613	0.165212	1359.99	0.269823	1359.99	0.319971	1359.99	0.353809
1640	0.251231	614	0.166296	1360.17	0.269765	1360.17	0.319424	1360.17	0.353622
1645	0.251384	615	0.167374	1360.35	0.269734	1360.35	0.31843	1360.35	0.353632
1650	0.251338	616	0.168476	1360.53	0.269642	1360.53	0.318736	1360.53	0.353618
1655	0.251353	617	0.169589	1360.71	0.269907	1360.71	0.319583	1360.71	0.353282
1660	0.251531	618	0.170714	1360.89	0.269918	1360.89	0.319868	1360.89	0.353076
1665	0.251056	619	0.171875	1361.06	0.269658	1361.06	0.319163	1361.06	0.353185
1670	0.250915	620	0.173072	1361.24	0.270183	1361.24	0.31906	1361.24	0.353539
1675	0.250737	621	0.174263	1361.42	0.270686	1361.42	0.319256	1361.42	0.353871
1680	0.250573	622	0.175439	1361.6	0.270374	1361.6	0.318639	1361.6	0.353978
1685	0.25058	623	0.176619	1361.78	0.269925	1361.78	0.318232	1361.78	0.353942
1690	0.250389	624	0.177689	1361.96	0.269996	1361.96	0.31844	1361.96	0.353764
1695	0.250259	625	0.178669	1362.14	0.269963	1362.14	0.318866	1362.14	0.353575
1700	0.249932	626	0.179624	1362.32	0.269889	1362.32	0.318488	1362.32	0.353651
1705	0.249748	627	0.180572	1362.49	0.270087	1362.49	0.318573	1362.49	0.353982
1710	0.249098	628	0.181501	1362.67	0.270049	1362.67	0.319273	1362.67	0.35385
1715	0.249011	629	0.182411	1362.85	0.269765	1362.85	0.319655	1362.85	0.354539
1720	0.248986	630	0.183354	1363.03	0.26956	1363.03	0.31943	1363.03	0.354846
1725	0.248434	631	0.184314	1363.21	0.269736	1363.21	0.319391	1363.21	0.354304
1730	0.248096	632	0.185273	1363.39	0.269989	1363.39	0.319015	1363.39	0.353511
1735	0.248008	633	0.186193	1363.57	0.270034	1363.57	0.318651	1363.57	0.353029
1740	0.247982	634	0.187112	1363.75	0.270078	1363.75	0.318647	1363.75	0.354063
1745	0.247466	635	0.18804	1363.93	0.269978	1363.93	0.319267	1363.93	0.354621
1750	0.246982	636	0.188981	1364.11	0.269867	1364.11	0.319512	1364.11	0.354569
1755	0.247301	637	0.189897	1364.29	0.270019	1364.29	0.319989	1364.29	0.354294
1760	0.247286	638	0.19081	1364.47	0.270277	1364.47	0.319628	1364.47	0.353435
1765	0.247277	639	0.19174	1364.65	0.270613	1364.65	0.319112	1364.65	0.353106
1770	0.246759	640	0.192632	1364.83	0.270898	1364.83	0.31918	1364.83	0.353192
1775	0.246701	641	0.193492	1365.01	0.269938	1365.01	0.31919	1365.01	0.353217
1780	0.246475	642	0.19434	1365.19	0.269271	1365.19	0.319318	1365.19	0.353147
1785	0.246435	643	0.195219	1365.37	0.270232	1365.37	0.319182	1365.37	0.353329
1790	0.246272	644	0.196107	1365.54	0.270699	1365.54	0.318835	1365.54	0.353488
1795	0.246089	645	0.196975	1365.72	0.270691	1365.72	0.318951	1365.72	0.353847
1800.04	0.245759	646	0.19781	1365.9	0.27007	1365.9	0.319252	1365.9	0.354294
1800.36	0.245959	647	0.198629	1366.08	0.269829	1366.08	0.319409	1366.08	0.353894
1800.67	0.246021	648	0.199461	1366.26	0.270052	1366.26	0.319463	1366.26	0.353275
1800.98	0.24591	649	0.200321	1366.44	0.269883	1366.44	0.319479	1366.44	0.353689
1801.29	0.24554	650	0.201176	1366.62	0.270294	1366.62	0.319589	1366.62	0.354115
1801.61	0.245996	651	0.202023	1366.8	0.270675	1366.8	0.319242	1366.8	0.353419
1801.92	0.246466	652	0.202859	1366.98	0.270288	1366.98	0.319165	1366.98	0.353007
1802.23	0.246181	653	0.203671	1367.17	0.269518	1367.17	0.318922	1367.17	0.353397
1802.55	0.245991	654	0.204483	1367.35	0.269562	1367.35	0.31868	1367.35	0.353753
1802.86	0.246155	655	0.205307	1367.53	0.269876	1367.53	0.319335	1367.53	0.353885
1803.17	0.245936	656	0.206107	1367.71	0.270103	1367.71	0.31969	1367.71	0.353132
1803.49	0.246095	657	0.206895	1367.89	0.270228	1367.89	0.319345	1367.89	0.353057
1803.8	0.246509	658	0.207675	1368.07	0.270355	1368.07	0.319118	1368.07	0.353308
1804.12	0.246441	659	0.208428	1368.25	0.270143	1368.25	0.319008	1368.25	0.353798
1804.43	0.245899	660	0.209182	1368.43	0.269832	1368.43	0.318918	1368.43	0.354832
1804.74	0.245549	661	0.209933	1368.61	0.269949	1368.61	0.319401	1368.61	0.354477
1805.06	0.245725	662	0.210656	1368.79	0.270328	1368.79	0.319742	1368.79	0.353597
1805.37	0.245626	663	0.211401	1368.97	0.270219	1368.97	0.319432	1368.97	0.353229
1805.69	0.245811	664	0.212144	1369.15	0.270156	1369.15	0.318851	1369.15	0.353256
1806	0.246174	665	0.212858	1369.33	0.270148	1369.33	0.318721	1369.33	0.353582
1806.31	0.245925	666	0.213558	1369.51	0.270047	1369.51	0.318566	1369.51	0.353537
1806.63	0.245734	667	0.214277	1369.69	0.270023	1369.69	0.318661	1369.69	0.353064
1806.94	0.245772	668	0.215015	1369.87	0.270595	1369.87	0.318996	1369.87	0.353066
1807.26	0.246097	669	0.215701	1370.06	0.270619	1370.06	0.32013	1370.06	0.352725
1807.57	0.246247	670	0.216399	1370.24	0.270108	1370.24	0.320064	1370.24	0.35305
1807.89	0.246342	671	0.217115	1370.42	0.269838	1370.42	0.318957	1370.42	0.353272
1808.2	0.246481	672	0.217841	1370.6	0.269851	1370.6	0.318542	1370.6	0.35309
1808.52	0.24632	673	0.218553	1370.78	0.269778	1370.78	0.318796	1370.78	0.353125
1808.84	0.246307	674	0.219237	1370.96	0.26962	1370.96	0.318595	1370.96	0.353414
1809.15	0.246445	675	0.219908	1371.14	0.269653	1371.14	0.318924	1371.14	0.353137
1809.47	0.246412	676	0.220586	1371.32	0.270179	1371.32	0.319471	1371.32	0.35317
1809.78	0.246363	677	0.221226	1371.51	0.269889	1371.51	0.32002	1371.5	0.354247
1810.1	0.246223	678	0.221835	1371.69	0.269291	1371.69	0.319855	1371.69	0.354785
1810.41	0.245876	679	0.222489	1371.87	0.2697	1371.87	0.319397	1371.87	0.35486
1810.73	0.245684	680	0.223131	1372.05	0.270165	1372.05	0.319506	1372.05	0.354172
1811.05	0.245747	681	0.223751	1372.23	0.269974	1372.23	0.319729	1372.23	0.353263
1811.36	0.245835	682	0.224373	1372.41	0.27003	1372.41	0.319566	1372.41	0.353331
1811.68	0.245553	683	0.225018	1372.59	0.270426	1372.59	0.319461	1372.59	0.353552
1812	0.245437	684	0.225657	1372.78	0.270112	1372.78	0.319343	1372.78	0.35344
1812.31	0.245588	685	0.22626	1372.96	0.269524	1372.96	0.319453	1372.96	0.353322
1812.63	0.245712	686	0.22686	1373.14	0.269299	1373.14	0.319484	1373.14	0.353293
1812.95	0.245686	687	0.227461	1373.32	0.269794	1373.32	0.319455	1373.32	0.353997
1813.26	0.24589	688	0.22805	1373.5	0.27009	1373.5	0.319535	1373.5	0.354072
1813.58	0.246127	689	0.228638	1373.69	0.269856	1373.69	0.319547	1373.69	0.353978
1813.9	0.245822	690	0.229204	1373.87	0.269954	1373.87	0.319043	1373.87	0.354025
1814.22	0.245676	691	0.229747	1374.05	0.270263	1374.05	0.318924	1374.05	0.353733
1814.53	0.245878	692	0.230293	1374.23	0.270321	1374.23	0.319048	1374.23	0.353925
1814.85	0.245998	693	0.230842	1374.41	0.269842	1374.41	0.319304	1374.41	0.353642
1815.17	0.245875	694	0.231398	1374.6	0.269774	1374.6	0.319432	1374.6	0.353655
1815.49	0.24557	695	0.231936	1374.78	0.270225	1374.78	0.319196	1374.78	0.353991
1815.8	0.245587	696	0.232465	1374.96	0.270059	1374.96	0.319074	1374.96	0.353972
1816.12	0.245467	697	0.232982	1375.14	0.270072	1375.14	0.319172	1375.14	0.353324
1816.44	0.245572	698	0.233479	1375.32	0.270274	1375.32	0.319358	1375.32	0.353262
1816.76	0.245959	699	0.233997	1375.51	0.270259	1375.51	0.319616	1375.51	0.353421
1817.08	0.246116	700	0.234505	1375.69	0.269691	1375.69	0.319579	1375.69	0.353319
1817.4	0.246084	701	0.234988	1375.87	0.269842	1375.87	0.319089	1375.87	0.353904
1817.71	0.245959	702	0.235492	1376.05	0.270246	1376.05	0.319033	1376.06	0.353681
1818.03	0.24568	703	0.236013	1376.24	0.270513	1376.24	0.31937	1376.24	0.353114
1818.35	0.245547	704	0.236527	1376.42	0.270216	1376.42	0.319591	1376.42	0.353734
1818.67	0.246006	705	0.236999	1376.6	0.270056	1376.6	0.320462	1376.6	0.354159
1818.99	0.246325	706	0.237478	1376.79	0.270374	1376.79	0.320692	1376.79	0.354872
1819.31	0.245968	707	0.237947	1376.97	0.270125	1376.97	0.319682	1376.97	0.354927
1819.63	0.245843	708	0.238384	1377.15	0.270226	1377.15	0.319188	1377.15	0.35385
1819.95	0.245847	709	0.238826	1377.33	0.270882	1377.33	0.319709	1377.33	0.352919
1820.27	0.245717	710	0.23928	1377.52	0.270426	1377.52	0.319769	1377.52	0.353315
1820.59	0.245802	711	0.239736	1377.7	0.269104	1377.7	0.319576	1377.7	0.353416
1820.91	0.245407	712	0.240191	1377.88	0.269466	1377.88	0.319818	1377.88	0.352893
1821.23	0.245111	713	0.240634	1378.07	0.270379	1378.07	0.320456	1378.07	0.353201
1821.55	0.24571	714	0.241056	1378.25	0.270669	1378.25	0.320198	1378.25	0.353305
1821.87	0.246178	715	0.241489	1378.43	0.27076	1378.43	0.319698	1378.43	0.353369
1822.19	0.246322	716	0.241899	1378.62	0.270711	1378.62	0.320285	1378.62	0.354482
1822.51	0.246035	717	0.24229	1378.8	0.269849	1378.8	0.320186	1378.8	0.35472
1822.83	0.245886	718	0.242698	1378.98	0.269275	1378.98	0.319196	1378.98	0.354243
1823.15	0.246099	719	0.243117	1379.17	0.269725	1379.17	0.318785	1379.17	0.353468
1823.47	0.246064	720	0.24353	1379.35	0.270212	1379.35	0.319252	1379.35	0.352659
1823.79	0.24611	721	0.243917	1379.53	0.270455	1379.53	0.319081	1379.53	0.353364
1824.11	0.245615	722	0.244301	1379.72	0.270842	1379.72	0.319044	1379.72	0.353409
1824.43	0.244997	723	0.244691	1379.9	0.270243	1379.9	0.319345	1379.9	0.353868
1824.75	0.24507	724	0.245087	1380.08	0.27025	1380.08	0.320099	1380.08	0.354396
1825.07	0.24525	725	0.245439	1380.27	0.270622	1380.27	0.319673	1380.27	0.354146
1825.39	0.245523	726	0.245781	1380.45	0.270303	1380.45	0.319091	1380.45	0.354169
1825.71	0.245931	727	0.246135	1380.64	0.269576	1380.64	0.31939	1380.64	0.354243
1826.04	0.245474	728	0.246483	1380.82	0.269409	1380.82	0.319388	1380.82	0.35392
1826.36	0.245659	729	0.24682	1381	0.270007	1381	0.320041	1381	0.353634
1826.68	0.246357	730	0.247156	1381.19	0.270301	1381.19	0.320074	1381.19	0.353928
1827	0.245931	731	0.24749	1381.37	0.270334	1381.37	0.319358	1381.37	0.354155
1827.32	0.245676	732	0.247782	1381.56	0.270261	1381.56	0.319213	1381.56	0.354287
1827.65	0.245454	733	0.248072	1381.74	0.269952	1381.74	0.319357	1381.74	0.354488
1827.97	0.245355	734	0.248387	1381.92	0.269693	1381.92	0.319083	1381.92	0.354146
1828.29	0.245667	735	0.248707	1382.11	0.269671	1382.11	0.318928	1382.11	0.353402
1828.61	0.245624	736	0.248994	1382.29	0.270081	1382.29	0.319521	1382.29	0.352858
1828.93	0.245512	737	0.249259	1382.48	0.270479	1382.48	0.320233	1382.48	0.353194
1829.26	0.245847	738	0.249559	1382.66	0.270813	1382.66	0.32043	1382.66	0.354029
1829.58	0.245854	739	0.249852	1382.84	0.271327	1382.84	0.319642	1382.84	0.353994
1829.9	0.245833	740	0.250115	1383.03	0.271381	1383.03	0.319004	1383.03	0.353991
1830.23	0.245628	741	0.250348	1383.21	0.270902	1383.21	0.31924	1383.21	0.354555
1830.55	0.245261	742	0.250595	1383.4	0.270459	1383.4	0.319492	1383.4	0.354597
1830.87	0.245063	743	0.250845	1383.58	0.270424	1383.58	0.319963	1383.58	0.354806
1831.2	0.245427	744	0.251099	1383.77	0.270669	1383.77	0.319647	1383.77	0.355383
1831.52	0.24594	745	0.251344	1383.95	0.270466	1383.95	0.319409	1383.95	0.354914
1831.84	0.24589	746	0.251581	1384.14	0.270394	1384.14	0.319521	1384.14	0.353712
1832.17	0.245789	747	0.251819	1384.32	0.270726	1384.32	0.319624	1384.32	0.352657
1832.49	0.245729	748	0.252033	1384.51	0.270788	1384.51	0.319308	1384.51	0.35247
1832.81	0.24562	749	0.252245	1384.69	0.270817	1384.69	0.319015	1384.69	0.353009
1833.14	0.245377	750	0.252464	1384.88	0.270933	1384.88	0.319508	1384.88	0.353606
1833.46	0.245398	751	0.25267	1385.06	0.27098	1385.06	0.319787	1385.06	0.353875
1833.79	0.245706	752	0.252874	1385.25	0.270555	1385.25	0.319483	1385.25	0.353688
1834.11	0.246039	753	0.253067	1385.43	0.269878	1385.43	0.319341	1385.43	0.353667
1834.43	0.245998	754	0.253242	1385.62	0.270012	1385.62	0.319783	1385.62	0.353842
1834.76	0.245744	755	0.253446	1385.8	0.269947	1385.8	0.319791	1385.8	0.35349
1835.08	0.245895	756	0.253634	1385.99	0.269945	1385.99	0.319878	1385.99	0.352676
1835.41	0.24597	757	0.2538	1386.17	0.269945	1386.17	0.320349	1386.17	0.352882
1835.73	0.245671	758	0.253963	1386.36	0.270368	1386.36	0.320132	1386.36	0.353765
1836.06	0.245166	759	0.254133	1386.54	0.270108	1386.54	0.319719	1386.54	0.353748
1836.38	0.245156	760	0.254306	1386.73	0.269872	1386.73	0.319124	1386.73	0.353736
1836.71	0.245534	761	0.254462	1386.91	0.27009	1386.91	0.319178	1386.91	0.353447
1837.03	0.245207	762	0.254613	1387.1	0.270317	1387.1	0.319863	1387.1	0.353338
1837.36	0.24501	763	0.25475	1387.28	0.270397	1387.28	0.320808	1387.28	0.35383
1837.69	0.245012	764	0.254871	1387.47	0.270927	1387.47	0.320789	1387.47	0.354098
1838.01	0.245433	765	0.255006	1387.66	0.271094	1387.66	0.319835	1387.66	0.354742
1838.34	0.245873	766	0.255128	1387.84	0.270118	1387.84	0.319725	1387.84	0.355341
1838.66	0.245818	767	0.255233	1388.03	0.269889	1388.03	0.319812	1388.03	0.354524
1838.99	0.245259	768	0.255344	1388.21	0.270475	1388.21	0.319806	1388.21	0.353242
1839.32	0.245263	769	0.255452	1388.4	0.270437	1388.4	0.319698	1388.4	0.352782
1839.64	0.245456	770	0.255554	1388.59	0.270223	1388.59	0.320107	1388.59	0.35295
1839.97	0.245712	771	0.255652	1388.77	0.269936	1388.77	0.320146	1388.77	0.35372
1840.29	0.246077	772	0.255732	1388.96	0.269749	1388.96	0.320023	1388.96	0.35433
1840.62	0.245637	773	0.255803	1389.14	0.269876	1389.14	0.320047	1389.14	0.353694
1840.95	0.245076	774	0.255876	1389.33	0.269785	1389.33	0.319923	1389.33	0.353288
1841.28	0.245031	775	0.255951	1389.52	0.270226	1389.52	0.319888	1389.52	0.353703
1841.6	0.245014	776	0.256022	1389.7	0.270157	1389.7	0.319671	1389.7	0.353918
1841.93	0.245255	777	0.256095	1389.89	0.270205	1389.89	0.319659	1389.89	0.353133
1842.26	0.245766	778	0.256198	1390.07	0.270686	1390.07	0.319899	1390.07	0.353154
1842.58	0.246024	779	0.256308	1390.26	0.270835	1390.26	0.320262	1390.26	0.354129
1842.91	0.245575	780	0.256404	1390.45	0.270357	1390.45	0.32062	1390.45	0.354299
1843.24	0.245184	781	0.256473	1390.63	0.270212	1390.63	0.320419	1390.63	0.353118
1843.57	0.245171	782	0.256511	1390.82	0.270531	1390.82	0.319729	1390.82	0.352602
1843.89	0.245343	783	0.256539	1391.01	0.27049	1391.01	0.319593	1391.01	0.353424
1844.22	0.245787	784	0.256568	1391.19	0.270027	1391.19	0.32025	1391.19	0.353668
1844.55	0.24583	785	0.256595	1391.38	0.269615	1391.38	0.320314	1391.38	0.353298
1844.88	0.245519	786	0.256625	1391.57	0.269449	1391.57	0.320109	1391.57	0.353161
1845.21	0.245471	787	0.256657	1391.75	0.270399	1391.75	0.320347	1391.75	0.35304
1845.54	0.245368	788	0.256715	1391.94	0.271225	1391.94	0.320149	1391.94	0.352922
1845.86	0.2453	789	0.25673	1392.13	0.271054	1392.13	0.320289	1392.13	0.352676
1846.19	0.245355	790	0.256719	1392.31	0.270573	1392.31	0.320266	1392.31	0.35312
1846.52	0.245487	791	0.25676	1392.5	0.270108	1392.5	0.319996	1392.5	0.353421
1846.85	0.24554	792	0.256779	1392.69	0.270386	1392.69	0.31975	1392.69	0.353571
1847.18	0.245953	793	0.256795	1392.87	0.27041	1392.87	0.319502	1392.88	0.354088
1847.51	0.245787	794	0.25683	1393.06	0.27035	1393.06	0.319211	1393.06	0.354323
1847.84	0.245177	795	0.256873	1393.25	0.269927	1393.25	0.319471	1393.25	0.35403
1848.17	0.245338	796	0.256913	1393.44	0.269428	1393.44	0.320365	1393.44	0.353791
1848.5	0.245828	797	0.256938	1393.62	0.270154	1393.62	0.320248	1393.62	0.352879
1848.83	0.245633	798	0.256942	1393.81	0.271191	1393.81	0.319822	1393.81	0.352548
1849.16	0.245399	799	0.256928	1394	0.271332	1394	0.320157	1394	0.353215
1849.49	0.24534	800	0.256906	1394.19	0.271122	1394.19	0.320737	1394.19	0.353985
1849.82	0.245203	801	0.25689	1394.37	0.271343	1394.37	0.320316	1394.37	0.354636
1850.15	0.244964	802	0.256873	1394.56	0.27122	1394.56	0.320279	1394.56	0.35416
1850.48	0.245145	803	0.25686	1394.75	0.271022	1394.75	0.320998	1394.75	0.353407
1850.81	0.245465	804	0.256849	1394.94	0.270806	1394.94	0.320859	1394.94	0.353267
1851.14	0.24554	805	0.256832	1395.12	0.270107	1395.12	0.320746	1395.12	0.352955
1851.47	0.245209	806	0.256809	1395.31	0.269716	1395.31	0.320558	1395.31	0.353102
1851.8	0.245235	807	0.256774	1395.5	0.269571	1395.5	0.320107	1395.5	0.353558
1852.13	0.245225	808	0.256743	1395.69	0.269836	1395.69	0.320215	1395.69	0.354576
1852.46	0.245201	809	0.256723	1395.88	0.270107	1395.88	0.320483	1395.87	0.3549
1852.79	0.245304	810	0.256694	1396.06	0.270225	1396.06	0.320688	1396.06	0.354309
1853.12	0.245667	811	0.256654	1396.25	0.270575	1396.25	0.320743	1396.25	0.35361
1853.45	0.245813	812	0.256618	1396.44	0.271234	1396.44	0.320564	1396.44	0.353346
1853.78	0.245643	813	0.256578	1396.63	0.27114	1396.63	0.320535	1396.63	0.353854
1854.11	0.246004	814	0.256525	1396.82	0.270099	1396.82	0.320634	1396.82	0.354316
1854.45	0.245805	815	0.256468	1397	0.269918	1397	0.320566	1397	0.353899
1854.78	0.245225	816	0.256424	1397.19	0.270531	1397.19	0.320074	1397.19	0.353653
1855.11	0.245398	817	0.256377	1397.38	0.270715	1397.38	0.320184	1397.38	0.353483
1855.44	0.245317	818	0.256309	1397.57	0.270617	1397.57	0.3205	1397.57	0.352901
1855.77	0.244733	819	0.256246	1397.76	0.27076	1397.76	0.320746	1397.76	0.352998
1856.11	0.244653	820	0.256189	1397.94	0.271049	1397.94	0.320675	1397.95	0.353587
1856.44	0.245068	821	0.25614	1398.13	0.271265	1398.13	0.320463	1398.13	0.354013
1856.77	0.245609	822	0.256102	1398.32	0.270604	1398.32	0.320498	1398.32	0.353845
1857.1	0.245611	823	0.25606	1398.51	0.270366	1398.51	0.320613	1398.51	0.353197
1857.44	0.245549	824	0.256021	1398.7	0.269814	1398.7	0.320471	1398.7	0.352926
1857.77	0.245628	825	0.25599	1398.89	0.269261	1398.89	0.320948	1398.89	0.353189
1858.1	0.24545	826	0.255948	1399.08	0.269851	1399.08	0.32144	1399.08	0.353771
1858.43	0.245132	827	0.255912	1399.27	0.270671	1399.27	0.321045	1399.27	0.354493
1858.77	0.245076	828	0.255897	1399.45	0.271007	1399.45	0.320209	1399.45	0.354782
1859.1	0.2451	829	0.255856	1399.64	0.270559	1399.64	0.32033	1399.64	0.353956
1859.43	0.245196	830	0.255795	1399.83	0.270072	1399.83	0.320605	1399.83	0.35309
1859.77	0.245497	831	0.255735	1400.02	0.269591	1400.02	0.320066	1400.02	0.353154
1860.1	0.245603	832	0.255695	1400.21	0.269615	1400.21	0.31995	1400.21	0.353771
1860.44	0.244625	833	0.255634	1400.4	0.269822	1400.4	0.320586	1400.4	0.353733
1860.77	0.244537	834	0.255558	1400.59	0.270384	1400.59	0.320706	1400.59	0.353457
1861.1	0.244911	835	0.255525	1400.78	0.27031	1400.78	0.320677	1400.78	0.353528
1861.44	0.24505	836	0.255482	1400.97	0.270225	1400.97	0.320285	1400.97	0.353237
1861.77	0.245465	837	0.255437	1401.16	0.270088	1401.16	0.319531	1401.16	0.353724
1862.11	0.245738	838	0.255393	1401.35	0.270119	1401.35	0.319851	1401.35	0.353565
1862.44	0.245497	839	0.255282	1401.53	0.270668	1401.53	0.32058	1401.53	0.352877
1862.78	0.245134	840	0.255165	1401.72	0.270729	1401.72	0.320933	1401.72	0.3527
1863.11	0.245023	841	0.255073	1401.91	0.270504	1401.91	0.320983	1401.91	0.353707
1863.44	0.244952	842	0.254979	1402.1	0.270459	1402.1	0.320545	1402.1	0.354356
1863.78	0.244715	843	0.254903	1402.29	0.270363	1402.29	0.320869	1402.29	0.353767
1864.11	0.245001	844	0.254815	1402.48	0.270719	1402.48	0.321002	1402.48	0.353417
1864.45	0.245282	845	0.254708	1402.67	0.271114	1402.67	0.320789	1402.67	0.35352
1864.78	0.245227	846	0.254629	1402.86	0.27064	1402.86	0.320702	1402.86	0.35309
1865.12	0.245227	847	0.254563	1403.05	0.270176	1403.05	0.320533	1403.05	0.353256
1865.46	0.244876	848	0.254503	1403.24	0.270038	1403.24	0.320221	1403.24	0.353618
1865.79	0.244834	849	0.2544	1403.43	0.270742	1403.43	0.320669	1403.43	0.353597
1866.13	0.245018	850	0.254279	1403.62	0.27078	1403.62	0.32076	1403.62	0.353731
1866.46	0.244891	851	0.254166	1403.81	0.269831	1403.81	0.32057	1403.81	0.353748
1866.8	0.244965	852	0.254061	1404	0.269793	1404	0.320008	1404	0.354184
1867.14	0.244674	853	0.253955	1404.19	0.270497	1404.19	0.320204	1404.19	0.353655
1867.47	0.2445	854	0.253852	1404.38	0.270099	1404.38	0.320638	1404.38	0.353168
1867.81	0.24473	855	0.253734	1404.57	0.2698	1404.57	0.320444	1404.57	0.353185
1868.14	0.245356	856	0.253652	1404.76	0.27023	1404.76	0.320582	1404.76	0.353336
1868.48	0.245639	857	0.253595	1404.95	0.270401	1404.95	0.320605	1404.95	0.353327
1868.82	0.245287	858	0.253538	1405.14	0.27064	1405.14	0.320273	1405.14	0.35282
1869.15	0.244659	859	0.25344	1405.33	0.270925	1405.33	0.320248	1405.33	0.352855
1869.49	0.244371	860	0.253359	1405.52	0.270581	1405.52	0.320723	1405.52	0.352816
1869.83	0.244805	861	0.253283	1405.71	0.270245	1405.71	0.320822	1405.71	0.352778
1870.17	0.245134	862	0.25318	1405.91	0.270049	1405.91	0.320673	1405.91	0.352815
1870.5	0.245153	863	0.25309	1406.1	0.27013	1406.1	0.320398	1406.1	0.35295
1870.84	0.245304	864	0.253001	1406.29	0.270624	1406.29	0.320555	1406.29	0.353054
1871.18	0.24608	865	0.252894	1406.48	0.270846	1406.48	0.320733	1406.48	0.353443
1871.52	0.245398	866	0.252804	1406.67	0.270953	1406.67	0.320163	1406.67	0.353677
1871.85	0.244821	867	0.252707	1406.86	0.270768	1406.86	0.320351	1406.86	0.353646
1872.19	0.244887	868	0.252605	1407.05	0.270722	1407.05	0.321675	1407.05	0.35354
1872.53	0.244892	869	0.252519	1407.24	0.27086	1407.24	0.321694	1407.24	0.353495
1872.87	0.245081	870	0.252432	1407.43	0.270708	1407.43	0.32119	1407.43	0.352988
1873.21	0.24531	871	0.252336	1407.62	0.270252	1407.62	0.320558	1407.62	0.353073
1873.54	0.24507	872	0.252229	1407.81	0.270237	1407.81	0.320462	1407.81	0.353457
1873.88	0.244496	873	0.252111	1408.01	0.270764	1408.01	0.320436	1408.01	0.353831
1874.22	0.244599	874	0.25203	1408.2	0.270873	1408.2	0.319921	1408.2	0.353371
1874.56	0.244483	875	0.251969	1408.39	0.270809	1408.39	0.319981	1408.39	0.353019
1874.9	0.244301	876	0.251892	1408.58	0.271009	1408.58	0.320343	1408.58	0.353596
1875.24	0.244296	877	0.251811	1408.77	0.271094	1408.77	0.32056	1408.77	0.354079
1875.58	0.244672	878	0.251713	1408.96	0.271225	1408.96	0.320595	1408.96	0.353696
1875.92	0.244967	879	0.251602	1409.15	0.270913	1409.15	0.321062	1409.15	0.353552
1876.26	0.244881	880	0.251493	1409.34	0.270515	1409.34	0.320708	1409.34	0.353554
1876.6	0.244823	881	0.251393	1409.54	0.269883	1409.54	0.32038	1409.54	0.353407
1876.94	0.245003	882	0.251292	1409.73	0.270114	1409.73	0.320256	1409.73	0.353475
1877.28	0.245096	883	0.251206	1409.92	0.271158	1409.92	0.319923	1409.92	0.3538
1877.62	0.244747	884	0.251131	1410.11	0.271252	1410.11	0.32046	1410.11	0.353525
1877.96	0.244814	885	0.25104	1410.3	0.270989	1410.3	0.320791	1410.3	0.353222
1878.3	0.245012	886	0.250931	1410.49	0.271034	1410.49	0.320314	1410.49	0.353907
1878.64	0.244732	887	0.250829	1410.69	0.271007	1410.69	0.320132	1410.69	0.353365
1878.98	0.244784	888	0.250721	1410.88	0.270886	1410.88	0.320285	1410.88	0.352586
1879.32	0.245046	889	0.250595	1411.07	0.270659	1411.07	0.320692	1411.07	0.352839
1879.66	0.245093	890	0.250484	1411.26	0.270962	1411.26	0.321167	1411.26	0.353042
1880	0.244975	891	0.250378	1411.45	0.271143	1411.45	0.320958	1411.45	0.353473
1880.34	0.244806	892	0.250277	1411.65	0.270731	1411.65	0.320223	1411.65	0.353334
1880.68	0.244649	893	0.250194	1411.84	0.270564	1411.84	0.319771	1411.84	0.352837
1881.02	0.24432	894	0.250112	1412.03	0.270604	1412.03	0.320078	1412.03	0.353741
1881.36	0.244429	895	0.250024	1412.22	0.270719	1412.22	0.321026	1412.22	0.354635
1881.7	0.244765	896	0.249932	1412.42	0.270798	1412.42	0.321415	1412.42	0.353838
1882.05	0.24482	897	0.249845	1412.61	0.270644	1412.61	0.321388	1412.61	0.353088
1882.39	0.244762	898	0.249729	1412.8	0.270045	1412.8	0.321369	1412.8	0.353196
1882.73	0.244786	899	0.249607	1412.99	0.269724	1412.99	0.321111	1412.99	0.353286
1883.07	0.244487	900	0.249532	1413.19	0.269874	1413.19	0.320578	1413.19	0.35332
1883.41	0.244582	901	0.249401	1413.38	0.269901	1413.38	0.32007	1413.38	0.35349
1883.76	0.244724	902	0.249267	1413.57	0.270241	1413.57	0.319663	1413.57	0.35361
1884.1	0.244511	903	0.249175	1413.76	0.270584	1413.76	0.319471	1413.76	0.353234
1884.44	0.244612	904	0.24906	1413.96	0.270519	1413.96	0.32052	1413.96	0.352884
1884.78	0.24461	905	0.248969	1414.15	0.27041	1414.15	0.321223	1414.15	0.352761
1885.13	0.244573	906	0.248881	1414.34	0.270662	1414.34	0.320995	1414.34	0.353213
1885.47	0.244371	907	0.248795	1414.54	0.271214	1414.54	0.320818	1414.54	0.354172
1885.81	0.244451	908	0.248686	1414.73	0.2709	1414.73	0.321024	1414.73	0.354245
1886.15	0.244513	909	0.2486	1414.92	0.27039	1414.92	0.321382	1414.92	0.35335
1886.5	0.244494	910	0.248527	1415.11	0.27076	1415.11	0.321661	1415.11	0.353303
1886.84	0.24472	911	0.248431	1415.31	0.270809	1415.31	0.321565	1415.31	0.353535
1887.18	0.244861	912	0.248318	1415.5	0.270461	1415.5	0.321516	1415.5	0.353481
1887.53	0.24464	913	0.248207	1415.69	0.270018	1415.69	0.321487	1415.69	0.353144
1887.87	0.24447	914	0.248104	1415.89	0.269831	1415.89	0.321006	1415.89	0.353178
1888.21	0.244535	915	0.248008	1416.08	0.270664	1416.08	0.320494	1416.08	0.352952
1888.56	0.244767	916	0.247894	1416.27	0.271116	1416.27	0.320339	1416.27	0.353217
1888.9	0.244808	917	0.247748	1416.47	0.270486	1416.47	0.320902	1416.47	0.35358
1889.25	0.244599	918	0.247641	1416.66	0.27007	1416.66	0.32127	1416.66	0.352901
1889.59	0.244857	919	0.247543	1416.85	0.270699	1416.85	0.321167	1416.85	0.352217
1889.93	0.244679	920	0.247434	1417.05	0.271437	1417.05	0.320989	1417.05	0.352517
1890.28	0.244357	921	0.24733	1417.24	0.271588	1417.24	0.320568	1417.24	0.353054
1890.62	0.244382	922	0.24723	1417.44	0.27128	1417.44	0.320793	1417.44	0.35331
1890.97	0.244408	923	0.247128	1417.63	0.270724	1417.63	0.32096	1417.63	0.35326
1891.31	0.24479	924	0.247	1417.82	0.27037	1417.82	0.320448	1417.82	0.353021
1891.66	0.244846	925	0.246896	1418.02	0.270394	1418.02	0.320572	1418.02	0.35313
1892	0.244389	926	0.246787	1418.21	0.270225	1418.21	0.320812	1418.21	0.353185
1892.35	0.244406	927	0.246666	1418.41	0.270147	1418.41	0.320696	1418.41	0.352886
1892.69	0.244646	928	0.246541	1418.6	0.270541	1418.6	0.320591	1418.6	0.352423
1893.04	0.244616	929	0.246448	1418.79	0.270708	1418.79	0.320555	1418.79	0.352391
1893.39	0.244457	930	0.246359	1418.99	0.270432	1418.99	0.321064	1418.99	0.352782
1893.73	0.244434	931	0.246252	1419.18	0.270161	1419.18	0.321623	1419.18	0.353443
1894.08	0.244307	932	0.246155	1419.38	0.270866	1419.38	0.321815	1419.38	0.35371
1894.42	0.244191	933	0.246057	1419.57	0.271383	1419.57	0.321826	1419.57	0.353707
1894.77	0.244376	934	0.245979	1419.76	0.271506	1419.76	0.321274	1419.76	0.353213
1895.12	0.244662	935	0.245949	1419.96	0.27155	1419.96	0.32075	1419.96	0.352394
1895.46	0.24443	936	0.245869	1420.15	0.270795	1420.15	0.320739	1420.15	0.352344
1895.81	0.244266	937	0.245762	1420.35	0.269892	1420.35	0.320888	1420.35	0.352796
1896.16	0.244342	938	0.245659	1420.54	0.270108	1420.54	0.321062	1420.54	0.353121
1896.5	0.244195	939	0.245607	1420.74	0.270354	1420.74	0.321142	1420.74	0.352725
1896.85	0.244451	940	0.245514	1420.93	0.270168	1420.93	0.320967	1420.93	0.352933
1897.2	0.244215	941	0.245415	1421.13	0.27041	1421.13	0.320927	1421.13	0.353286
1897.54	0.244097	942	0.245344	1421.32	0.270352	1421.32	0.320995	1421.32	0.35234
1897.89	0.244683	943	0.245199	1421.52	0.270103	1421.52	0.320828	1421.52	0.352591
1898.24	0.244874	944	0.245105	1421.71	0.27015	1421.71	0.320787	1421.71	0.352991
1898.59	0.244543	945	0.24509	1421.91	0.270415	1421.91	0.321029	1421.91	0.352314
1898.93	0.244545	946	0.244945	1422.1	0.26999	1422.1	0.321376	1422.1	0.352403
1899.28	0.244528	947	0.244831	1422.3	0.270058	1422.3	0.321006	1422.3	0.352927
1899.63	0.24438	948	0.244772	1422.49	0.270791	1422.49	0.321169	1422.49	0.352333
1899.98	0.244432	949	0.244675	1422.69	0.270591	1422.69	0.321161	1422.69	0.352451
1900.33	0.244006	950	0.244574	1422.88	0.27033	1422.88	0.320748	1422.88	0.353062
1900.67	0.243884	951	0.244472	1423.08	0.270693	1423.08	0.320322	1423.08	0.352816
1901.02	0.244152	952	0.244338	1423.27	0.270477	1423.27	0.320471	1423.27	0.352378
1901.37	0.244271	953	0.244267	1423.47	0.270463	1423.47	0.320818	1423.47	0.352534
1901.72	0.244045	954	0.244177	1423.66	0.270482	1423.66	0.320995	1423.66	0.352827
1902.07	0.243895	955	0.244083	1423.86	0.270464	1423.86	0.321028	1423.86	0.352756
1902.42	0.244043	956	0.244042	1424.05	0.270829	1424.05	0.320979	1424.05	0.353469
1902.77	0.24388	957	0.243914	1424.25	0.2709	1424.25	0.320423	1424.25	0.35366
1903.12	0.244101	958	0.243795	1424.45	0.27047	1424.45	0.320306	1424.45	0.353255
1903.46	0.244844	959	0.243719	1424.64	0.270626	1424.64	0.320795	1424.64	0.35295
1903.81	0.244294	960	0.243617	1424.84	0.27084	1424.84	0.320886	1424.84	0.352933
1904.16	0.243996	961	0.243492	1425.03	0.270711	1425.03	0.321295	1425.03	0.353958
1904.51	0.244329	962	0.243368	1425.23	0.270929	1425.23	0.321425	1425.23	0.353959
1904.86	0.244696	963	0.243273	1425.42	0.27076	1425.42	0.321268	1425.42	0.352654
1905.21	0.244195	964	0.243228	1425.62	0.27055	1425.62	0.321223	1425.62	0.352697
1905.56	0.244006	965	0.243187	1425.82	0.270918	1425.82	0.320588	1425.82	0.353045
1905.91	0.244187	966	0.243074	1426.01	0.270936	1426.01	0.320134	1426.01	0.352512
1906.26	0.243729	967	0.242903	1426.21	0.270795	1426.21	0.320574	1426.21	0.352131
1906.61	0.243392	968	0.242843	1426.4	0.270633	1426.4	0.320586	1426.4	0.352965
1906.97	0.243781	969	0.242823	1426.6	0.270118	1426.6	0.320766	1426.6	0.353935
1907.32	0.244277	970	0.242771	1426.8	0.270025	1426.8	0.321526	1426.8	0.353449
1907.67	0.243858	971	0.242741	1426.99	0.270265	1426.99	0.32166	1426.99	0.3529
1908.02	0.244058	972	0.242645	1427.19	0.270441	1427.19	0.321126	1427.19	0.352332
1908.37	0.244402	973	0.242528	1427.39	0.270517	1427.39	0.320903	1427.39	0.352674
1908.72	0.244342	974	0.242396	1427.58	0.270528	1427.58	0.321171	1427.58	0.353417
1909.07	0.243929	975	0.242277	1427.78	0.270272	1427.78	0.321078	1427.78	0.353601
1909.42	0.243691	976	0.242177	1427.98	0.270063	1427.98	0.320729	1427.98	0.353383
1909.78	0.243716	977	0.242053	1428.17	0.270475	1428.17	0.320595	1428.17	0.353239
1910.13	0.243667	978	0.24197	1428.37	0.270711	1428.37	0.32107	1428.37	0.353071
1910.48	0.243564	979	0.241929	1428.57	0.270397	1428.57	0.321535	1428.57	0.351989
1910.83	0.244024	980	0.241847	1428.76	0.270826	1428.76	0.321888	1428.76	0.351906
1911.18	0.244314	981	0.241722	1428.96	0.271109	1428.96	0.321964	1428.96	0.352567
1911.54	0.244058	982	0.241676	1429.16	0.270867	1429.16	0.321718	1429.16	0.352998
1911.89	0.244165	983	0.24162	1429.35	0.270571	1429.35	0.321687	1429.35	0.353516
1912.24	0.244215	984	0.241539	1429.55	0.270375	1429.55	0.321811	1429.55	0.353118
1912.59	0.243864	985	0.241464	1429.75	0.270613	1429.75	0.321902	1429.75	0.352856
1912.95	0.243605	986	0.241382	1429.95	0.270831	1429.95	0.32115	1429.95	0.353085
1913.3	0.243136	987	0.241275	1430.14	0.270682	1430.14	0.32121	1430.14	0.353341
1913.65	0.243211	988	0.241166	1430.34	0.270072	1430.34	0.321223	1430.34	0.35339
1914.01	0.243877	989	0.241145	1430.54	0.26995	1430.54	0.320958	1430.54	0.353476
1914.36	0.243862	990	0.241076	1430.73	0.270566	1430.73	0.321014	1430.73	0.352957
1914.71	0.243312	991	0.240975	1430.93	0.270693	1430.93	0.321373	1430.93	0.35242
1915.07	0.243224	992	0.240913	1431.13	0.270482	1431.13	0.321865	1431.13	0.352349
1915.42	0.243517	993	0.24079	1431.33	0.270615	1431.33	0.321613	1431.33	0.353094
1915.77	0.243332	994	0.240748	1431.52	0.270709	1431.52	0.321722	1431.52	0.353362
1916.13	0.243267	995	0.240751	1431.72	0.270472	1431.72	0.321888	1431.72	0.353639
1916.48	0.243536	996	0.240687	1431.92	0.270132	1431.92	0.321592	1431.92	0.353644
1916.84	0.244049	997	0.240591	1432.12	0.270305	1432.12	0.321423	1432.12	0.352765
1917.19	0.24406	998	0.240515	1432.32	0.270515	1432.32	0.321834	1432.32	0.352616
1917.54	0.243618	999	0.240482	1432.51	0.270432	1432.51	0.321596	1432.51	0.352806
1917.9	0.243572	1000	0.240437	1432.71	0.270088	1432.71	0.320847	1432.71	0.353191
1918.25	0.24386	1001	0.24044	1432.91	0.270546	1432.91	0.321134	1432.91	0.353109
1918.61	0.243879	1002	0.240386	1433.11	0.270849	1433.11	0.321627	1433.11	0.353239
1918.96	0.243946	1003	0.240291	1433.31	0.270542	1433.31	0.321956	1433.31	0.353563
1919.32	0.243935	1004	0.240247	1433.5	0.269967	1433.5	0.321797	1433.5	0.353246
1919.67	0.243628	1005	0.240239	1433.7	0.270397	1433.7	0.321815	1433.7	0.352789
1920.03	0.243637	1006	0.240167	1433.9	0.271327	1433.9	0.322022	1433.9	0.352266
1920.39	0.243493	1007	0.240084	1434.1	0.271372	1434.1	0.321784	1434.1	0.352683
1920.74	0.243727	1008	0.239998	1434.3	0.271076	1434.3	0.321886	1434.3	0.353267
1921.1	0.243899	1009	0.239912	1434.49	0.270936	1434.49	0.321875	1434.49	0.353469
1921.45	0.243514	1010	0.23987	1434.69	0.270419	1434.69	0.321473	1434.69	0.353431
1921.81	0.243452	1011	0.239837	1434.89	0.270477	1434.89	0.320717	1434.89	0.353197
1922.17	0.243575	1012	0.239834	1435.09	0.270323	1435.09	0.320613	1435.09	0.352855
1922.52	0.243785	1013	0.239776	1435.29	0.269901	1435.29	0.321621	1435.29	0.352939
1922.88	0.244101	1014	0.239752	1435.49	0.269745	1435.49	0.322022	1435.49	0.352877
1923.23	0.244277	1015	0.239722	1435.69	0.269903	1435.69	0.321429	1435.69	0.352479
1923.59	0.244028	1016	0.239657	1435.89	0.270608	1435.89	0.321378	1435.89	0.352467
1923.95	0.243553	1017	0.23962	1436.08	0.270866	1436.08	0.321834	1436.08	0.352713
1924.31	0.243523	1018	0.239563	1436.28	0.270733	1436.28	0.322158	1436.28	0.352669
1924.66	0.243785	1019	0.239483	1436.48	0.270401	1436.48	0.32227	1436.48	0.353026
1925.02	0.243802	1020	0.239415	1436.68	0.270069	1436.68	0.32208	1436.68	0.353168
1925.38	0.243718	1021	0.239371	1436.88	0.270225	1436.88	0.321944	1436.88	0.352887
1925.74	0.243347	1022	0.239334	1437.08	0.270757	1437.08	0.321896	1437.08	0.352735
1926.09	0.243177	1023	0.239277	1437.28	0.270646	1437.28	0.322218	1437.28	0.352813
1926.45	0.243388	1024	0.23924	1437.48	0.270308	1437.48	0.322212	1437.48	0.352931
1926.81	0.243351	1025	0.239194	1437.68	0.270608	1437.68	0.321444	1437.68	0.352676
1927.17	0.2431	1026	0.239122	1437.88	0.271183	1437.88	0.320969	1437.88	0.352139
1927.52	0.243342	1027	0.239068	1438.08	0.271485	1438.08	0.321272	1438.08	0.352181
1927.88	0.243675	1028	0.239012	1438.28	0.271098	1438.28	0.321807	1438.28	0.352513
1928.24	0.243474	1029	0.23897	1438.47	0.270713	1438.47	0.321995	1438.47	0.35251
1928.6	0.243171	1030	0.238934	1438.67	0.270686	1438.67	0.322179	1438.67	0.352785
1928.96	0.243336	1031	0.238858	1438.87	0.270286	1438.87	0.322421	1438.87	0.352747
1929.32	0.243626	1032	0.238768	1439.07	0.270145	1439.07	0.322379	1439.07	0.352453
1929.68	0.243527	1033	0.23869	1439.27	0.270168	1439.27	0.321801	1439.27	0.352205
1930.04	0.243239	1034	0.23862	1439.47	0.270032	1439.47	0.321532	1439.47	0.352429
1930.4	0.243364	1035	0.238572	1439.67	0.270344	1439.67	0.321972	1439.67	0.352745
1930.75	0.24372	1036	0.238517	1439.87	0.270125	1439.87	0.322596	1439.87	0.352858
1931.11	0.24385	1037	0.238429	1440.07	0.269923	1440.07	0.322272	1440.07	0.352503
1931.47	0.243854	1038	0.238365	1440.27	0.27007	1440.27	0.321406	1440.27	0.352427
1931.83	0.243531	1039	0.238339	1440.47	0.270397	1440.47	0.3212	1440.47	0.352948
1932.19	0.243388	1040	0.23831	1440.67	0.27053	1440.67	0.321553	1440.67	0.352664
1932.55	0.243555	1041	0.238335	1440.87	0.270838	1440.87	0.322057	1440.87	0.352075
1932.91	0.243372	1042	0.238324	1441.07	0.270699	1441.07	0.322142	1441.07	0.351907
1933.27	0.24328	1043	0.238266	1441.27	0.270183	1441.27	0.321413	1441.27	0.352612
1933.64	0.243433	1044	0.23823	1441.47	0.270381	1441.47	0.321568	1441.47	0.352751
1934	0.243671	1045	0.238123	1441.67	0.270341	1441.67	0.321966	1441.67	0.3526
1934.36	0.243643	1046	0.23802	1441.88	0.269871	1441.88	0.322003	1441.88	0.352758
1934.72	0.243559	1047	0.237992	1442.08	0.269956	1442.08	0.322276	1442.08	0.352851
1935.08	0.243903	1048	0.237922	1442.28	0.270421	1442.28	0.32221	1442.28	0.352737
1935.44	0.243974	1049	0.237863	1442.48	0.270697	1442.48	0.321803	1442.48	0.3529
1935.8	0.243817	1050	0.237843	1442.68	0.270325	1442.68	0.32182	1442.68	0.35331
1936.16	0.243456	1051	0.237783	1442.88	0.269989	1442.88	0.321702	1442.88	0.352739
1936.52	0.243327	1052	0.237666	1443.08	0.270041	1443.08	0.321413	1443.08	0.352539
1936.89	0.243553	1053	0.237587	1443.28	0.270513	1443.28	0.321698	1443.28	0.353071
1937.25	0.243673	1054	0.237524	1443.48	0.270684	1443.48	0.321956	1443.48	0.353171
1937.61	0.24357	1055	0.237488	1443.68	0.270315	1443.68	0.322332	1443.68	0.353026
1937.97	0.243177	1056	0.237482	1443.88	0.270114	1443.88	0.322561	1443.88	0.353204
1938.33	0.243113	1057	0.237488	1444.08	0.270862	1444.08	0.32221	1444.08	0.35309
1938.7	0.243555	1058	0.237481	1444.29	0.27096	1444.29	0.322152	1444.29	0.352498
1939.06	0.243798	1059	0.237494	1444.49	0.27076	1444.49	0.32221	1444.49	0.352141
1939.42	0.243482	1060	0.237488	1444.69	0.270615	1444.69	0.322249	1444.69	0.352138
1939.78	0.243286	1061	0.237505	1444.89	0.27084	1444.89	0.322561	1444.89	0.352158
1940.15	0.243244	1062	0.237507	1445.09	0.270951	1445.09	0.322693	1445.09	0.352766
1940.51	0.243413	1063	0.237463	1445.29	0.270459	1445.29	0.322115	1445.29	0.353454
1940.87	0.243385	1064	0.237424	1445.49	0.270148	1445.49	0.321644	1445.49	0.353334
1941.24	0.243632	1065	0.23736	1445.69	0.270644	1445.69	0.3214	1445.69	0.352981
1941.6	0.243815	1066	0.237307	1445.9	0.270818	1445.9	0.321332	1445.9	0.352385
1941.96	0.243654	1067	0.237279	1446.1	0.271216	1446.1	0.322103	1446.1	0.352416
1942.33	0.243435	1068	0.237244	1446.3	0.271116	1446.3	0.322524	1446.3	0.35268
1942.69	0.2434	1069	0.237184	1446.5	0.271042	1446.5	0.322177	1446.5	0.352574
1943.06	0.243768	1070	0.23716	1446.7	0.271287	1446.7	0.322158	1446.7	0.352695
1943.42	0.24394	1071	0.237177	1446.91	0.270786	1446.91	0.322856	1446.9	0.352898
1943.78	0.244071	1072	0.237168	1447.11	0.270246	1447.11	0.322668	1447.11	0.352517
1944.15	0.243815	1073	0.237149	1447.31	0.270666	1447.31	0.322169	1447.31	0.352158
1944.51	0.24334	1074	0.237167	1447.51	0.270875	1447.51	0.322458	1447.51	0.352536
1944.88	0.243534	1075	0.23716	1447.71	0.270998	1447.71	0.322642	1447.71	0.353029
1945.24	0.243628	1076	0.237126	1447.92	0.271005	1447.92	0.322635	1447.91	0.353546
1945.61	0.243198	1077	0.237129	1448.12	0.271136	1448.12	0.322852	1448.12	0.353684
1945.97	0.243345	1078	0.237124	1448.32	0.270758	1448.32	0.322887	1448.32	0.353047
1946.34	0.243914	1079	0.237108	1448.52	0.270256	1448.52	0.322344	1448.52	0.352872
1946.7	0.243789	1080	0.237105	1448.72	0.270072	1448.72	0.322311	1448.72	0.35309
1947.07	0.243252	1081	0.237087	1448.93	0.270236	1448.93	0.322679	1448.93	0.353223
1947.43	0.24317	1082	0.237029	1449.13	0.270697	1449.13	0.322704	1449.13	0.353099
1947.8	0.243362	1083	0.237028	1449.33	0.271579	1449.33	0.322148	1449.33	0.352571
1948.17	0.24333	1084	0.237051	1449.53	0.27127	1449.53	0.321832	1449.53	0.351878
1948.53	0.243366	1085	0.237061	1449.74	0.270833	1449.74	0.321954	1449.74	0.352368
1948.9	0.243886	1086	0.237104	1449.94	0.270818	1449.94	0.322012	1449.94	0.353109
1949.26	0.244032	1087	0.237127	1450.14	0.270831	1450.14	0.322024	1450.14	0.353047
1949.63	0.243652	1088	0.237117	1450.35	0.270951	1450.35	0.322311	1450.35	0.352603
1950	0.243641	1089	0.237113	1450.55	0.271345	1450.55	0.322175	1450.55	0.352287
1950.36	0.243755	1090	0.237086	1450.75	0.271525	1450.75	0.321989	1450.75	0.352491
1950.73	0.24365	1091	0.237064	1450.95	0.271367	1450.95	0.322164	1450.95	0.352572
1951.1	0.243407	1092	0.237088	1451.16	0.271107	1451.16	0.322613	1451.16	0.352375
1951.47	0.243364	1093	0.237077	1451.36	0.270813	1451.36	0.322241	1451.36	0.352792
1951.83	0.243516	1094	0.237088	1451.56	0.270846	1451.56	0.321597	1451.56	0.353004
1952.2	0.243508	1095	0.237129	1451.77	0.270709	1451.77	0.321508	1451.77	0.352375
1952.57	0.243443	1096	0.237164	1451.97	0.270275	1451.97	0.321919	1451.97	0.351861
1952.94	0.243633	1097	0.237207	1452.17	0.270346	1452.17	0.322148	1452.17	0.352351
1953.3	0.243729	1098	0.237235	1452.38	0.270711	1452.38	0.32235	1452.38	0.35309
1953.67	0.243514	1099	0.237283	1452.58	0.271029	1452.58	0.322038	1452.58	0.352983
1954.04	0.243551	1100	0.2373	1452.78	0.271287	1452.78	0.321685	1452.78	0.352536
1954.41	0.243923	1101	0.237284	1452.99	0.271187	1452.99	0.321722	1452.99	0.352638
1954.78	0.243736	1102	0.237285	1453.19	0.270704	1453.19	0.321848	1453.19	0.352711
1955.14	0.243385	1103	0.237299	1453.39	0.270424	1453.39	0.32228	1453.39	0.353017
1955.51	0.243329	1104	0.237321	1453.6	0.270306	1453.6	0.322859	1453.6	0.352941
1955.88	0.243233	1105	0.237359	1453.8	0.27047	1453.8	0.322481	1453.8	0.352583
1956.25	0.243186	1106	0.237383	1454.01	0.270728	1454.01	0.322702	1454.01	0.353293
1956.62	0.243317	1107	0.237387	1454.21	0.270935	1454.21	0.322648	1454.21	0.353429
1956.99	0.243278	1108	0.237387	1454.41	0.271136	1454.41	0.321673	1454.41	0.352957
1957.36	0.243461	1109	0.237401	1454.62	0.27108	1454.62	0.321501	1454.62	0.353263
1957.73	0.243751	1110	0.237411	1454.82	0.270827	1454.82	0.322297	1454.82	0.353646
1958.1	0.243523	1111	0.237435	1455.03	0.270595	1455.03	0.322956	1455.03	0.353449
1958.47	0.243617	1112	0.237472	1455.23	0.271011	1455.23	0.323236	1455.23	0.352862
1958.84	0.243549	1113	0.237492	1455.43	0.271076	1455.43	0.322997	1455.43	0.352619
1959.21	0.243289	1114	0.237502	1455.64	0.271136	1455.64	0.322495	1455.64	0.352455
1959.58	0.243761	1115	0.237527	1455.84	0.270953	1455.84	0.322212	1455.84	0.352416
1959.95	0.243725	1116	0.237561	1456.05	0.270929	1456.05	0.322448	1456.05	0.352846
1960.32	0.243334	1117	0.237581	1456.25	0.270975	1456.25	0.322443	1456.25	0.352415
1960.69	0.243329	1118	0.23761	1456.46	0.270807	1456.46	0.322559	1456.46	0.35224
1961.06	0.243054	1119	0.237611	1456.66	0.270639	1456.66	0.32283	1456.66	0.352711
1961.43	0.242866	1120	0.237587	1456.87	0.270493	1456.87	0.322732	1456.87	0.353137
1961.8	0.242799	1121	0.237575	1457.07	0.270448	1457.07	0.322435	1457.07	0.35321
1962.17	0.242876	1122	0.237551	1457.28	0.2707	1457.28	0.32235	1457.28	0.353372
1962.55	0.243199	1123	0.237545	1457.48	0.270809	1457.48	0.321884	1457.48	0.352931
1962.92	0.243297	1124	0.237536	1457.68	0.270595	1457.68	0.32184	1457.68	0.35225
1963.29	0.243143	1125	0.237552	1457.89	0.270748	1457.89	0.322237	1457.89	0.352094
1963.66	0.243358	1126	0.237533	1458.09	0.271007	1458.09	0.322511	1458.09	0.352598
1964.03	0.243516	1127	0.237498	1458.3	0.271123	1458.3	0.322259	1458.3	0.352463
1964.4	0.243265	1128	0.23747	1458.51	0.270671	1458.51	0.321865	1458.5	0.352411
1964.78	0.24322	1129	0.237418	1458.71	0.270328	1458.71	0.322016	1458.71	0.352707
1965.15	0.243574	1130	0.237392	1458.92	0.27035	1458.92	0.322553	1458.92	0.352881
1965.52	0.243791	1131	0.237384	1459.12	0.27025	1459.12	0.322842	1459.12	0.352462
1965.89	0.243587	1132	0.237376	1459.33	0.269876	1459.33	0.322516	1459.33	0.3523
1966.27	0.243295	1133	0.237383	1459.53	0.270348	1459.53	0.322078	1459.53	0.35221
1966.64	0.243327	1134	0.237371	1459.74	0.271014	1459.74	0.321983	1459.74	0.351622
1967.01	0.243525	1135	0.237346	1459.94	0.271167	1459.94	0.322003	1459.94	0.351689
1967.39	0.243388	1136	0.23733	1460.15	0.270717	1460.15	0.322134	1460.15	0.352158
1967.76	0.243373	1137	0.237297	1460.35	0.270985	1460.35	0.32278	1460.35	0.352311
1968.13	0.24331	1138	0.237283	1460.56	0.271472	1460.56	0.323121	1460.56	0.352278
1968.51	0.243557	1139	0.237287	1460.77	0.271216	1460.77	0.323071	1460.77	0.352178
1968.88	0.243701	1140	0.23732	1460.97	0.270777	1460.97	0.322825	1460.97	0.35197
1969.25	0.24354	1141	0.237316	1461.18	0.270239	1461.18	0.322755	1461.18	0.352294
1969.63	0.243585	1142	0.237308	1461.38	0.270377	1461.38	0.322929	1461.38	0.352643
1970	0.243555	1143	0.237315	1461.59	0.270869	1461.59	0.322759	1461.59	0.352801
1970.38	0.243413	1144	0.237298	1461.79	0.270561	1461.79	0.32226	1461.79	0.352818
1970.75	0.243416	1145	0.237304	1462	0.270359	1462	0.322361	1462	0.352453
1971.13	0.24354	1146	0.237348	1462.21	0.27098	1462.21	0.322609	1462.21	0.352157
1971.5	0.243662	1147	0.237369	1462.41	0.27129	1462.41	0.322685	1462.41	0.35232
1971.88	0.243731	1148	0.237366	1462.62	0.271203	1462.62	0.322487	1462.62	0.352555
1972.25	0.243553	1149	0.237361	1462.83	0.270982	1462.83	0.322487	1462.83	0.352524
1972.63	0.243648	1150	0.237359	1463.03	0.270522	1463.03	0.32277	1463.03	0.351732
1973	0.243673	1151	0.237361	1463.24	0.270455	1463.24	0.322699	1463.24	0.351618
1973.38	0.243334	1152	0.237368	1463.44	0.270551	1463.44	0.322259	1463.45	0.351618
1973.75	0.243117	1153	0.237382	1463.65	0.270724	1463.65	0.321913	1463.65	0.351748
1974.13	0.243166	1154	0.237404	1463.86	0.2708	1463.86	0.321723	1463.86	0.351982
1974.5	0.243143	1155	0.237407	1464.06	0.270443	1464.06	0.322001	1464.06	0.352661
1974.88	0.242872	1156	0.237401	1464.27	0.270348	1464.27	0.322578	1464.27	0.352905
1975.26	0.242878	1157	0.237387	1464.48	0.270662	1464.48	0.322386	1464.48	0.35246
1975.63	0.242943	1158	0.237372	1464.69	0.270622	1464.69	0.32177	1464.69	0.3517
1976.01	0.242923	1159	0.23736	1464.89	0.270715	1464.89	0.321729	1464.89	0.351625
1976.39	0.243065	1160	0.237337	1465.1	0.271441	1465.1	0.322088	1465.1	0.352695
1976.76	0.243087	1161	0.237314	1465.31	0.271782	1465.31	0.322253	1465.31	0.353402
1977.14	0.243046	1162	0.237273	1465.51	0.271176	1465.51	0.322377	1465.51	0.352801
1977.52	0.243033	1163	0.237207	1465.72	0.27074	1465.72	0.322743	1465.72	0.352697
1977.89	0.242913	1164	0.237167	1465.93	0.270341	1465.93	0.322871	1465.93	0.353066
1978.27	0.242758	1165	0.237121	1466.14	0.270646	1466.14	0.322607	1466.13	0.352832
1978.65	0.243097	1166	0.237089	1466.34	0.271	1466.34	0.322823	1466.34	0.352273
1979.03	0.243501	1167	0.237065	1466.55	0.271049	1466.55	0.323044	1466.55	0.35199
1979.4	0.243325	1168	0.237031	1466.76	0.271461	1466.76	0.322873	1466.76	0.352531
1979.78	0.24339	1169	0.236968	1466.96	0.271091	1466.96	0.323117	1466.96	0.353049
1980.16	0.243579	1170	0.236931	1467.17	0.270651	1467.17	0.323177	1467.17	0.352801
1980.54	0.243171	1171	0.236923	1467.38	0.271127	1467.38	0.323296	1467.38	0.352711
1980.92	0.243014	1172	0.236907	1467.59	0.271456	1467.59	0.323569	1467.59	0.353365
1981.29	0.243145	1173	0.236915	1467.8	0.270898	1467.8	0.323172	1467.8	0.3537
1981.67	0.243514	1174	0.236925	1468	0.270541	1468	0.322307	1468	0.353244
1982.05	0.243897	1175	0.236926	1468.21	0.270851	1468.21	0.32246	1468.21	0.352986
1982.43	0.243716	1176	0.236918	1468.42	0.271089	1468.42	0.322617	1468.42	0.353073
1982.81	0.243347	1177	0.236906	1468.63	0.270766	1468.63	0.322669	1468.63	0.352874
1983.19	0.243181	1178	0.236888	1468.83	0.270403	1468.83	0.323179	1468.83	0.352498
1983.57	0.243115	1179	0.236881	1469.04	0.270824	1469.04	0.323437	1469.04	0.352894
1983.95	0.243347	1180	0.236872	1469.25	0.27127	1469.25	0.323232	1469.25	0.352695
1984.33	0.243435	1181	0.236864	1469.46	0.270557	1469.46	0.32311	1469.46	0.352252
1984.71	0.243407	1182	0.236857	1469.67	0.270357	1469.67	0.322695	1469.67	0.352384
1985.09	0.243491	1183	0.236845	1469.88	0.271174	1469.88	0.322669	1469.88	0.352084
1985.47	0.243519	1184	0.236841	1470.08	0.271957	1470.08	0.322718	1470.08	0.3521
1985.85	0.243113	1185	0.236824	1470.29	0.271959	1470.29	0.32279	1470.29	0.352481
1986.23	0.24288	1186	0.236806	1470.5	0.271336	1470.5	0.322386	1470.5	0.352603
1986.61	0.242891	1187	0.236799	1470.71	0.271231	1470.71	0.322648	1470.71	0.352853
1986.99	0.243005	1188	0.23679	1470.92	0.271171	1470.92	0.323237	1470.92	0.353227
1987.37	0.243291	1189	0.236793	1471.13	0.271374	1471.13	0.323073	1471.13	0.352948
1987.75	0.242971	1190	0.236819	1471.34	0.271154	1471.34	0.323265	1471.34	0.352356
1988.13	0.242837	1191	0.236833	1471.54	0.27088	1471.54	0.323643	1471.54	0.352484
1988.51	0.243319	1192	0.236847	1471.75	0.271212	1471.75	0.323751	1471.75	0.352898
1988.89	0.243645	1193	0.23686	1471.96	0.271234	1471.96	0.323732	1471.96	0.352803
1989.28	0.243332	1194	0.236872	1472.17	0.2712	1472.17	0.323389	1472.17	0.352347
1989.66	0.242932	1195	0.236879	1472.38	0.271467	1472.38	0.323195	1472.38	0.352307
1990.04	0.242792	1196	0.236899	1472.59	0.271309	1472.59	0.323381	1472.59	0.352449
1990.42	0.242921	1197	0.236927	1472.8	0.271122	1472.8	0.32328	1472.8	0.352818
1990.8	0.243153	1198	0.236938	1473.01	0.271074	1473.01	0.322898	1473.01	0.353023
1991.19	0.243364	1199	0.236953	1473.22	0.270709	1473.22	0.322985	1473.22	0.3535
1991.57	0.243459	1200	0.236963	1473.43	0.270326	1473.43	0.323164	1473.43	0.35344
1991.95	0.243332	1201	0.236958	1473.64	0.270853	1473.64	0.323011	1473.64	0.352797
1992.33	0.243098	1202	0.23695	1473.84	0.271051	1473.84	0.323152	1473.85	0.352822
1992.72	0.243267	1203	0.236935	1474.05	0.270744	1474.05	0.323329	1474.05	0.352638
1993.1	0.243379	1204	0.236928	1474.26	0.270907	1474.26	0.322896	1474.26	0.352683
1993.48	0.243112	1205	0.236944	1474.47	0.270724	1474.47	0.322939	1474.47	0.352958
1993.87	0.242522	1206	0.236958	1474.68	0.271047	1474.68	0.322633	1474.68	0.352758
1994.25	0.242455	1207	0.236951	1474.89	0.271214	1474.89	0.322383	1474.89	0.352716
1994.63	0.242769	1208	0.236977	1475.1	0.271044	1475.1	0.322865	1475.1	0.35277
1995.02	0.242969	1209	0.236982	1475.31	0.271358	1475.31	0.322821	1475.31	0.352352
1995.4	0.243024	1210	0.236967	1475.52	0.271437	1475.52	0.323011	1475.52	0.352311
1995.79	0.243046	1211	0.236976	1475.73	0.271583	1475.73	0.323491	1475.73	0.352635
1996.17	0.243147	1212	0.236997	1475.94	0.27141	1475.94	0.323654	1475.94	0.352482
1996.55	0.243188	1213	0.237008	1476.15	0.270973	1476.15	0.323044	1476.15	0.352917
1996.94	0.243342	1214	0.237029	1476.36	0.270826	1476.36	0.321913	1476.36	0.352396
1997.32	0.24316	1215	0.237035	1476.57	0.270973	1476.57	0.322644	1476.57	0.351857
1997.71	0.243128	1216	0.237026	1476.78	0.271261	1476.78	0.323509	1476.78	0.352524
1998.09	0.243368	1217	0.237019	1476.99	0.27114	1476.99	0.323309	1476.99	0.353263
1998.48	0.243272	1218	0.23699	1477.2	0.270751	1477.2	0.323278	1477.2	0.35314
1998.86	0.24311	1219	0.236975	1477.41	0.270406	1477.41	0.323276	1477.41	0.352695
1999.25	0.243031	1220	0.236965	1477.63	0.270909	1477.63	0.32315	1477.63	0.352254
1999.63	0.243289	1221	0.236961	1477.84	0.271775	1477.84	0.323222	1477.84	0.352184
2000.02	0.243134	1222	0.236968	1478.05	0.271844	1478.05	0.323912	1478.05	0.352455
2000.41	0.243087	1223	0.236978	1478.26	0.271132	1478.26	0.324232	1478.26	0.352978
2000.79	0.243299	1224	0.236985	1478.47	0.270646	1478.47	0.324021	1478.47	0.352875
2001.18	0.243388	1225	0.237	1478.68	0.271	1478.68	0.323745	1478.68	0.352652
2001.56	0.243289	1226	0.237032	1478.89	0.271209	1478.89	0.32322	1478.89	0.353177
2001.95	0.243293	1227	0.237062	1479.1	0.271127	1479.1	0.32316	1479.1	0.353139
2002.34	0.243246	1228	0.237082	1479.31	0.27112	1479.31	0.323365	1479.31	0.35242
2002.72	0.243027	1229	0.237087	1479.52	0.271261	1479.52	0.322904	1479.52	0.351558
2003.11	0.243177	1230	0.237085	1479.73	0.271583	1479.73	0.322611	1479.73	0.351622
2003.5	0.243228	1231	0.237103	1479.95	0.271635	1479.95	0.32271	1479.95	0.352259
2003.88	0.243196	1232	0.237122	1480.16	0.271051	1480.16	0.322792	1480.16	0.352172
2004.27	0.242956	1233	0.237156	1480.37	0.271118	1480.37	0.322524	1480.37	0.351776
2004.66	0.242702	1234	0.237143	1480.58	0.271528	1480.58	0.322987	1480.58	0.352034
2005.05	0.242838	1235	0.237112	1480.79	0.271363	1480.79	0.323577	1480.79	0.352676
2005.43	0.242851	1236	0.237081	1481	0.271185	1481	0.323216	1481	0.352631
2005.82	0.243104	1237	0.237024	1481.21	0.271585	1481.21	0.322809	1481.21	0.352425
2006.21	0.243194	1238	0.236997	1481.43	0.271392	1481.43	0.323042	1481.43	0.352704
2006.6	0.242969	1239	0.236992	1481.64	0.271131	1481.64	0.323259	1481.64	0.352721
2006.99	0.243001	1240	0.23697	1481.85	0.271185	1481.85	0.323656	1481.85	0.352188
2007.38	0.242967	1241	0.236956	1482.06	0.271379	1482.06	0.323402	1482.06	0.351935
2007.76	0.243211	1242	0.236941	1482.27	0.271523	1482.27	0.323249	1482.27	0.352321
2008.15	0.243256	1243	0.236918	1482.48	0.271777	1482.48	0.323414	1482.48	0.352623
2008.54	0.242921	1244	0.236903	1482.7	0.272035	1482.7	0.32341	1482.7	0.352848
2008.93	0.242702	1245	0.236896	1482.91	0.271877	1482.91	0.32379	1482.91	0.352946
2009.32	0.242911	1246	0.23689	1483.12	0.271595	1483.12	0.323619	1483.12	0.352423
2009.71	0.243037	1247	0.236883	1483.33	0.271472	1483.33	0.322499	1483.33	0.352326
2010.1	0.243199	1248	0.236865	1483.54	0.271554	1483.54	0.322177	1483.54	0.353068
2010.49	0.243299	1249	0.236835	1483.76	0.271269	1483.76	0.32298	1483.76	0.353175
2010.88	0.243106	1250	0.236802	1483.97	0.270737	1483.97	0.323786	1483.97	0.35341
2011.27	0.242683	1251	0.236775	1484.18	0.271033	1484.18	0.323695	1484.18	0.353778
2011.66	0.242779	1252	0.236739	1484.39	0.270985	1484.39	0.323398	1484.39	0.353324
2012.05	0.242939	1253	0.236709	1484.61	0.271198	1484.61	0.323491	1484.61	0.35314
2012.44	0.242913	1254	0.236668	1484.82	0.271777	1484.82	0.323501	1484.82	0.353004
2012.83	0.242941	1255	0.236629	1485.03	0.271565	1485.03	0.323298	1485.03	0.352695
2013.22	0.24316	1256	0.236593	1485.24	0.271741	1485.24	0.323216	1485.24	0.35243
2013.61	0.243198	1257	0.236576	1485.46	0.271799	1485.46	0.323598	1485.46	0.352541
2014	0.242786	1258	0.236572	1485.67	0.271704	1485.67	0.32361	1485.67	0.35291
2014.39	0.24261	1259	0.236569	1485.88	0.272058	1485.88	0.323363	1485.88	0.352967
2014.79	0.24305	1260	0.236598	1486.1	0.272155	1486.1	0.323625	1486.1	0.352986
2015.18	0.243098	1261	0.236603	1486.31	0.272169	1486.31	0.323641	1486.31	0.352846
2015.57	0.24282	1262	0.236604	1486.52	0.271793	1486.52	0.323373	1486.52	0.352765
2015.96	0.242584	1263	0.236599	1486.74	0.271516	1486.74	0.323406	1486.73	0.353229
2016.35	0.242539	1264	0.236592	1486.95	0.271325	1486.95	0.323321	1486.95	0.353294
2016.75	0.242475	1265	0.236553	1487.16	0.271096	1487.16	0.323257	1487.16	0.353378
2017.14	0.242816	1266	0.236508	1487.37	0.271523	1487.37	0.323728	1487.37	0.353665
2017.53	0.242951	1267	0.236455	1487.59	0.271675	1487.59	0.323959	1487.59	0.35348
2017.92	0.242807	1268	0.236404	1487.8	0.272042	1487.8	0.323844	1487.8	0.352945
2018.32	0.243349	1269	0.23637	1488.02	0.27173	1488.02	0.323614	1488.02	0.351952
2018.71	0.243776	1270	0.236335	1488.23	0.27153	1488.23	0.323681	1488.23	0.352155
2019.1	0.243428	1271	0.236316	1488.44	0.272531	1488.44	0.323819	1488.44	0.352226
2019.49	0.243089	1272	0.236291	1488.66	0.272563	1488.66	0.323883	1488.66	0.352321
2019.89	0.243016	1273	0.236255	1488.87	0.271748	1488.87	0.323745	1488.87	0.352588
2020.28	0.243003	1274	0.236235	1489.08	0.271114	1489.08	0.323484	1489.08	0.352789
2020.68	0.242984	1275	0.236202	1489.3	0.271487	1489.3	0.323493	1489.3	0.352655
2021.07	0.242881	1276	0.236169	1489.51	0.271717	1489.51	0.323437	1489.51	0.352797
2021.46	0.243192	1277	0.236123	1489.73	0.271027	1489.73	0.323265	1489.73	0.352889
2021.86	0.243106	1278	0.236097	1489.94	0.270757	1489.94	0.323009	1489.94	0.35272
2022.25	0.242756	1279	0.23608	1490.15	0.271245	1490.15	0.323464	1490.15	0.352931
2022.65	0.242591	1280	0.236063	1490.37	0.271708	1490.37	0.323916	1490.37	0.353341
2023.04	0.242657	1281	0.236066	1490.58	0.271641	1490.58	0.324315	1490.58	0.353081
2023.44	0.242685	1282	0.236053	1490.8	0.271568	1490.8	0.323974	1490.8	0.353024
2023.83	0.242792	1283	0.236023	1491.01	0.271879	1491.01	0.323195	1491.01	0.353135
2024.23	0.242868	1284	0.236005	1491.22	0.271666	1491.22	0.323393	1491.22	0.35348
2024.62	0.242951	1285	0.23599	1491.44	0.271191	1491.44	0.323953	1491.44	0.353526
2025.02	0.243067	1286	0.235965	1491.65	0.271223	1491.65	0.323978	1491.65	0.352958
2025.41	0.242984	1287	0.235937	1491.87	0.271686	1491.87	0.324001	1491.87	0.352666
2025.81	0.242902	1288	0.235904	1492.08	0.2722	1492.08	0.32411	1492.08	0.353107
2026.2	0.242745	1289	0.23586	1492.3	0.272373	1492.3	0.32405	1492.3	0.353435
2026.6	0.242842	1290	0.235815	1492.51	0.272029	1492.51	0.324009	1492.51	0.353142
2027	0.242967	1291	0.235768	1492.73	0.272093	1492.73	0.32415	1492.73	0.353378
2027.39	0.242801	1292	0.235716	1492.94	0.271979	1492.94	0.324038	1492.94	0.353483
2027.79	0.242814	1293	0.235698	1493.16	0.271732	1493.16	0.324278	1493.16	0.353282
2028.18	0.242915	1294	0.235684	1493.37	0.271746	1493.37	0.324232	1493.37	0.352792
2028.58	0.242964	1295	0.235685	1493.59	0.271677	1493.59	0.323933	1493.59	0.35268
2028.98	0.242887	1296	0.235711	1493.8	0.271394	1493.8	0.324191	1493.8	0.353222
2029.38	0.242754	1297	0.235725	1494.02	0.271448	1494.02	0.32435	1494.02	0.3533
2029.77	0.242838	1298	0.235728	1494.23	0.271848	1494.23	0.3241	1494.23	0.353286
2030.17	0.24296	1299	0.235733	1494.45	0.271982	1494.45	0.323867	1494.45	0.353457
2030.57	0.242896	1300	0.235743	1494.66	0.271826	1494.66	0.323802	1494.66	0.353381
2030.97	0.242851	1301	0.235742	1494.88	0.272225	1494.88	0.323757	1494.88	0.353076
2031.36	0.242739	1302	0.235747	1495.1	0.27202	1495.1	0.323662	1495.09	0.353426
2031.76	0.243162	1303	0.235735	1495.31	0.271735	1495.31	0.323807	1495.31	0.353784
2032.16	0.243478	1304	0.235704	1495.53	0.272026	1495.53	0.323854	1495.53	0.35348
2032.56	0.243091	1305	0.23568	1495.74	0.272345	1495.74	0.323424	1495.74	0.353232
2032.96	0.242649	1306	0.235656	1495.96	0.272253	1495.96	0.323528	1495.96	0.353485
2033.35	0.242779	1307	0.235628	1496.17	0.272153	1496.17	0.323922	1496.17	0.353442
2033.75	0.24285	1308	0.2356	1496.39	0.271902	1496.39	0.323676	1496.39	0.352822
2034.15	0.242866	1309	0.235569	1496.61	0.271966	1496.61	0.323503	1496.61	0.353419
2034.55	0.2429	1310	0.235561	1496.82	0.272676	1496.82	0.323753	1496.82	0.353925
2034.95	0.242406	1311	0.23555	1497.04	0.273023	1497.04	0.324381	1497.04	0.353322
2035.35	0.242537	1312	0.235526	1497.25	0.272434	1497.25	0.324218	1497.25	0.353223
2035.75	0.243104	1313	0.235521	1497.47	0.272445	1497.47	0.323699	1497.47	0.35332
2036.15	0.243203	1314	0.235493	1497.69	0.272652	1497.69	0.323817	1497.69	0.353327
2036.55	0.242924	1315	0.235447	1497.9	0.272476	1497.9	0.32434	1497.9	0.353272
2036.95	0.242915	1316	0.235431	1498.12	0.272371	1498.12	0.323769	1498.12	0.352938
2037.35	0.242777	1317	0.235419	1498.34	0.272153	1498.34	0.32347	1498.34	0.352889
2037.75	0.242936	1318	0.235403	1498.55	0.27171	1498.55	0.323743	1498.55	0.353189
2038.15	0.243317	1319	0.235382	1498.77	0.27151	1498.77	0.323703	1498.77	0.353078
2038.55	0.243005	1320	0.23535	1498.99	0.271474	1498.99	0.323805	1498.99	0.35281
2038.95	0.24244	1321	0.235327	1499.2	0.271835	1499.2	0.323866	1499.2	0.353272
2039.35	0.242496	1322	0.235283	1499.42	0.272175	1499.42	0.324499	1499.42	0.353554
2039.75	0.24282	1323	0.235222	1499.64	0.272048	1499.64	0.324765	1499.64	0.353312
2040.16	0.242982	1324	0.235169	1499.85	0.271971	1499.85	0.323778	1499.85	0.352714
2040.56	0.242829	1325	0.235095	1500.07	0.272211	1500.07	0.323362	1500.07	0.352316
2040.96	0.242779	1326	0.235054	1500.29	0.272512	1500.29	0.323772	1500.29	0.352075
2041.36	0.243141	1327	0.235029	1500.5	0.272342	1500.5	0.324079	1500.5	0.352522
2041.76	0.243113	1328	0.235017	1500.72	0.27191	1500.72	0.323817	1500.72	0.353353
2042.16	0.242872	1329	0.235033	1500.94	0.271979	1500.94	0.323542	1500.94	0.353959
2042.57	0.242601	1330	0.235025	1501.16	0.271937	1501.16	0.324408	1501.16	0.353414
2042.97	0.242569	1331	0.235025	1501.37	0.271875	1501.37	0.325083	1501.37	0.353239
2043.37	0.24227	1332	0.235017	1501.59	0.271759	1501.59	0.325172	1501.59	0.353783
2043.77	0.242352	1333	0.23501	1501.81	0.271585	1501.81	0.324794	1501.81	0.353743
2044.18	0.242558	1334	0.234983	1502.02	0.27194	1502.02	0.324561	1502.03	0.353509
2044.58	0.242316	1335	0.234977	1502.24	0.272209	1502.24	0.32448	1502.24	0.353582
2044.98	0.242504	1336	0.234962	1502.46	0.2722	1502.46	0.324026	1502.46	0.353549
2045.39	0.242487	1337	0.23492	1502.68	0.272389	1502.68	0.324087	1502.68	0.35361
2045.79	0.242187	1338	0.234905	1502.9	0.272324	1502.9	0.32456	1502.9	0.354088
2046.19	0.242582	1339	0.234885	1503.11	0.272006	1503.11	0.324317	1503.11	0.353778
2046.6	0.242788	1340	0.234847	1503.33	0.271743	1503.33	0.324061	1503.33	0.353571
2047	0.24249	1341	0.234823	1503.55	0.271871	1503.55	0.324191	1503.55	0.353739
2047.41	0.242795	1342	0.234804	1503.77	0.27232	1503.77	0.324387	1503.77	0.353939
2047.81	0.243115	1343	0.234785	1503.99	0.272634	1503.99	0.324222	1503.99	0.354044
2048.21	0.242874	1344	0.234776	1504.2	0.272696	1504.2	0.323375	1504.2	0.353746
2048.62	0.242659	1345	0.23477	1504.42	0.272534	1504.42	0.323782	1504.42	0.353571
2049.02	0.242784	1346	0.234771	1504.64	0.272658	1504.64	0.324434	1504.64	0.353878
2049.43	0.243192	1347	0.234789	1504.86	0.272204	1504.86	0.324069	1504.86	0.354172
2049.83	0.243078	1348	0.234795	1505.08	0.271757	1505.08	0.324017	1505.08	0.354004
2050.24	0.242788	1349	0.234785	1505.3	0.271545	1505.3	0.323949	1505.3	0.353895
2050.65	0.242614	1350	0.234773	1505.51	0.271891	1505.51	0.323674	1505.51	0.353622
2051.05	0.242902	1351	0.234748	1505.73	0.271891	1505.73	0.323716	1505.73	0.35321
2051.46	0.242951	1352	0.234706	1505.95	0.271646	1505.95	0.324261	1505.95	0.353348
2051.86	0.242419	1353	0.234672	1506.17	0.271594	1506.17	0.32461	1506.17	0.353405
2052.27	0.242513	1354	0.234647	1506.39	0.271902	1506.39	0.324546	1506.39	0.352718
2052.67	0.242982	1355	0.234583	1506.61	0.27254	1506.61	0.325102	1506.61	0.352436
2053.08	0.242676	1356	0.234488	1506.83	0.272698	1506.83	0.324211	1506.83	0.352489
2053.49	0.242279	1357	0.234407	1507.05	0.272472	1507.05	0.323573	1507.05	0.352557
2053.89	0.242466	1358	0.234305	1507.26	0.272175	1507.26	0.323982	1507.26	0.353047
2054.3	0.242606	1359	0.23424	1507.48	0.272093	1507.48	0.324308	1507.48	0.353691
2054.71	0.242797	1360	0.2342	1507.7	0.27212	1507.7	0.323788	1507.7	0.353741
2055.12	0.242878	1361	0.234172	1507.92	0.272687	1507.92	0.323749	1507.92	0.353239
2055.52	0.242818	1362	0.234159	1508.14	0.272752	1508.14	0.324441	1508.14	0.352856
2055.93	0.242861	1363	0.234126	1508.36	0.272732	1508.36	0.324226	1508.36	0.353215
2056.34	0.242964	1364	0.234097	1508.58	0.272658	1508.58	0.32379	1508.58	0.353289
2056.75	0.242932	1365	0.234085	1508.8	0.272095	1508.8	0.323918	1508.8	0.35313
2057.15	0.242786	1366	0.234053	1509.02	0.271779	1509.02	0.324065	1509.02	0.353442
2057.56	0.242702	1367	0.234029	1509.24	0.271746	1509.24	0.324536	1509.24	0.353885
2057.97	0.242997	1368	0.234008	1509.46	0.272073	1509.46	0.324271	1509.46	0.3538
2058.38	0.242999	1369	0.233993	1509.68	0.272481	1509.68	0.323974	1509.68	0.353707
2058.79	0.242651	1370	0.233989	1509.9	0.272294	1509.9	0.324331	1509.9	0.35423
2059.2	0.242315	1371	0.23399	1510.12	0.272013	1510.12	0.324691	1510.12	0.354437
2059.61	0.242262	1372	0.233999	1510.34	0.271882	1510.34	0.325015	1510.34	0.354036
2060.01	0.242339	1373	0.233996	1510.56	0.272282	1510.56	0.325075	1510.56	0.354108
2060.42	0.242736	1374	0.233994	1510.78	0.272451	1510.78	0.32481	1510.78	0.354231
2060.83	0.242874	1375	0.233997	1511	0.272146	1511	0.324187	1511	0.353895
2061.24	0.242855	1376	0.23397	1511.22	0.272117	1511.22	0.323662	1511.22	0.353629
2061.65	0.242982	1377	0.233934	1511.44	0.27216	1511.44	0.323681	1511.44	0.353386
2062.06	0.242962	1378	0.233894	1511.66	0.272498	1511.66	0.323755	1511.66	0.353492
2062.47	0.24288	1379	0.233831	1511.88	0.272349	1511.88	0.324063	1511.88	0.353966
2062.88	0.242687	1380	0.233785	1512.1	0.272449	1512.1	0.32436	1512.1	0.354004
2063.29	0.242487	1381	0.233741	1512.32	0.273072	1512.32	0.324718	1512.32	0.35402
2063.7	0.242496	1382	0.233702	1512.54	0.273168	1512.54	0.324678	1512.54	0.353984
2064.12	0.242661	1383	0.233674	1512.76	0.272816	1512.76	0.324319	1512.76	0.353705
2064.53	0.242868	1384	0.233644	1512.98	0.272382	1512.98	0.324106	1512.98	0.354112
2064.94	0.242685	1385	0.233625	1513.2	0.272102	1513.2	0.324139	1513.2	0.35447
2065.35	0.242395	1386	0.233613	1513.42	0.272383	1513.42	0.324098	1513.42	0.35424
2065.76	0.242515	1387	0.233602	1513.65	0.272416	1513.65	0.323858	1513.65	0.353947
2066.17	0.242747	1388	0.233595	1513.87	0.272264	1513.87	0.323747	1513.87	0.353615
2066.58	0.242795	1389	0.233579	1514.09	0.272462	1514.09	0.323922	1514.09	0.353861
2067	0.243126	1390	0.233571	1514.31	0.272779	1514.31	0.324154	1514.31	0.353992
2067.41	0.243112	1391	0.233556	1514.53	0.272821	1514.53	0.324666	1514.53	0.353984
2067.82	0.24267	1392	0.233523	1514.75	0.272814	1514.75	0.324957	1514.75	0.35358
2068.23	0.242779	1393	0.23349	1514.97	0.272492	1514.97	0.324874	1514.97	0.353899
2068.64	0.242945	1394	0.233459	1515.19	0.272115	1515.19	0.324174	1515.19	0.354434
2069.06	0.242977	1395	0.23343	1515.42	0.272342	1515.42	0.324059	1515.41	0.354614
2069.47	0.242878	1396	0.233403	1515.64	0.272438	1515.64	0.32455	1515.64	0.354455
2069.88	0.242812	1397	0.233362	1515.86	0.272293	1515.86	0.324765	1515.86	0.354268
2070.3	0.242633	1398	0.233323	1516.08	0.272603	1516.08	0.324885	1516.08	0.354702
2070.71	0.242251	1399	0.233278	1516.3	0.272442	1516.3	0.324722	1516.3	0.35468
2071.12	0.24238	1400	0.233215	1516.52	0.272151	1516.52	0.324835	1516.52	0.353821
2071.54	0.242571	1401	0.233171	1516.74	0.272443	1516.74	0.324839	1516.74	0.353757
2071.95	0.242631	1402	0.233127	1516.97	0.272781	1516.97	0.324844	1516.97	0.354049
2072.37	0.242588	1403	0.233076	1517.19	0.272854	1517.19	0.325302	1517.19	0.353759
2072.78	0.242692	1404	0.233049	1517.41	0.272997	1517.41	0.325131	1517.41	0.353847
2073.19	0.242883	1405	0.233009	1517.63	0.272979	1517.63	0.324622	1517.63	0.354247
2073.61	0.243312	1406	0.232968	1517.85	0.273052	1517.85	0.324468	1517.85	0.354103
2074.02	0.243323	1407	0.232942	1518.08	0.272923	1518.08	0.324631	1518.08	0.353823
2074.44	0.242507	1408	0.232901	1518.3	0.273052	1518.3	0.324684	1518.3	0.35398
2074.85	0.242075	1409	0.23286	1518.52	0.273179	1518.52	0.324451	1518.52	0.354157
2075.27	0.242171	1410	0.232832	1518.74	0.272518	1518.74	0.324406	1518.74	0.353925
2075.68	0.242169	1411	0.232799	1518.97	0.272068	1518.97	0.324261	1518.97	0.354084
2076.1	0.242664	1412	0.232781	1519.19	0.272202	1519.19	0.324472	1519.19	0.35412
2076.52	0.242741	1413	0.23275	1519.41	0.272389	1519.41	0.324755	1519.41	0.353951
2076.93	0.24241	1414	0.232728	1519.63	0.272244	1519.63	0.324494	1519.63	0.353845
2077.35	0.242442	1415	0.232723	1519.86	0.272305	1519.86	0.324245	1519.86	0.353533
2077.76	0.242251	1416	0.232729	1520.08	0.272861	1520.08	0.324389	1520.08	0.353826
2078.18	0.241987	1417	0.232723	1520.3	0.272908	1520.3	0.324263	1520.3	0.354373
2078.6	0.241967	1418	0.232725	1520.53	0.272656	1520.53	0.32398	1520.53	0.354443
2079.01	0.242221	1419	0.232727	1520.75	0.27263	1520.75	0.324817	1520.75	0.354268
2079.43	0.242313	1420	0.232716	1520.97	0.272302	1520.97	0.325087	1520.97	0.354068
2079.85	0.24226	1421	0.232701	1521.19	0.272422	1521.19	0.324794	1521.19	0.354062
2080.26	0.242517	1422	0.232701	1521.42	0.272334	1521.42	0.324494	1521.42	0.354314
2080.68	0.242552	1423	0.232704	1521.64	0.271971	1521.64	0.32404	1521.64	0.354117
2081.1	0.242341	1424	0.232707	1521.86	0.272071	1521.86	0.323949	1521.86	0.354048
2081.52	0.242287	1425	0.232693	1522.09	0.27236	1522.09	0.324422	1522.09	0.354103
2081.94	0.242575	1426	0.232677	1522.31	0.272153	1522.31	0.324804	1522.31	0.35385
2082.35	0.242414	1427	0.232659	1522.53	0.272247	1522.53	0.324623	1522.53	0.353743
2082.77	0.242374	1428	0.232619	1522.76	0.272416	1522.76	0.324761	1522.76	0.353412
2083.19	0.242629	1429	0.232594	1522.98	0.272901	1522.98	0.325056	1522.98	0.352801
2083.61	0.242618	1430	0.232576	1523.21	0.273037	1523.21	0.325122	1523.21	0.352997
2084.03	0.242414	1431	0.232568	1523.43	0.273182	1523.43	0.325116	1523.43	0.353604
2084.45	0.242277	1432	0.232579	1523.65	0.273604	1523.65	0.324647	1523.65	0.353895
2084.87	0.24256	1433	0.23259	1523.88	0.273164	1523.88	0.3248	1523.88	0.353632
2085.28	0.242883	1434	0.232631	1524.1	0.272728	1524.1	0.325442	1524.1	0.353771
2085.7	0.242893	1435	0.232664	1524.33	0.272877	1524.33	0.325221	1524.33	0.353779
2086.12	0.242664	1436	0.232689	1524.55	0.27301	1524.55	0.324817	1524.55	0.353546
2086.54	0.242603	1437	0.232717	1524.77	0.273041	1524.77	0.324668	1524.77	0.353166
2086.96	0.243125	1438	0.232653	1525	0.272785	1525	0.32443	1525	0.353118
2087.38	0.243224	1439	0.232634	1525.22	0.272416	1525.22	0.324428	1525.22	0.353537
2087.8	0.242601	1440	0.232479	1525.45	0.272176	1525.45	0.324724	1525.45	0.353793
2088.22	0.242316	1441	0.232363	1525.67	0.272238	1525.67	0.324856	1525.67	0.353442
2088.64	0.24247	1442	0.232282	1525.9	0.273075	1525.9	0.32487	1525.9	0.353165
2089.07	0.242661	1443	0.232216	1526.12	0.273444	1526.12	0.32461	1526.12	0.353487
2089.49	0.242823	1444	0.232257	1526.34	0.272734	1526.34	0.325	1526.34	0.353821
2089.91	0.242691	1445	0.232323	1526.57	0.2723	1526.57	0.325589	1526.57	0.353881
2090.33	0.242638	1446	0.232387	1526.79	0.27256	1526.79	0.32593	1526.79	0.353523
2090.75	0.242621	1447	0.232465	1527.02	0.272665	1527.02	0.325496	1527.02	0.353575
2091.17	0.242651	1448	0.232503	1527.24	0.272318	1527.24	0.324808	1527.24	0.353691
2091.59	0.242764	1449	0.232541	1527.47	0.272267	1527.47	0.324556	1527.47	0.353476
2092.02	0.242691	1450	0.232553	1527.69	0.272826	1527.69	0.324866	1527.69	0.35352
2092.44	0.242339	1451	0.232568	1527.92	0.273106	1527.92	0.325248	1527.92	0.353594
2092.86	0.242193	1452	0.232565	1528.14	0.27281	1528.14	0.325513	1528.14	0.353613
2093.28	0.241942	1453	0.23255	1528.37	0.272821	1528.37	0.325707	1528.37	0.353589
2093.71	0.242236	1454	0.232528	1528.59	0.273202	1528.59	0.325533	1528.59	0.353596
2094.13	0.242734	1455	0.232478	1528.82	0.273271	1528.82	0.325145	1528.82	0.353914
2094.55	0.242754	1456	0.232456	1529.05	0.272894	1529.05	0.325207	1529.05	0.353997
2094.97	0.242625	1457	0.232455	1529.27	0.272739	1529.27	0.325191	1529.27	0.353741
2095.4	0.242728	1458	0.232444	1529.5	0.272727	1529.5	0.325236	1529.5	0.353947
2095.82	0.242721	1459	0.232442	1529.72	0.272854	1529.72	0.325193	1529.72	0.354075
2096.24	0.242524	1460	0.232457	1529.95	0.273391	1529.95	0.325137	1529.95	0.35376
2096.67	0.24258	1461	0.232458	1530.17	0.273816	1530.17	0.324908	1530.17	0.353558
2097.09	0.242642	1462	0.232432	1530.4	0.2733	1530.4	0.324765	1530.4	0.353452
2097.52	0.242588	1463	0.232411	1530.63	0.272737	1530.63	0.325056	1530.63	0.354131
2097.94	0.242565	1464	0.232401	1530.85	0.272727	1530.85	0.325083	1530.85	0.354387
2098.37	0.242436	1465	0.232369	1531.08	0.273068	1531.08	0.325149	1531.08	0.354255
2098.79	0.242305	1466	0.232336	1531.3	0.273407	1531.3	0.325443	1531.3	0.354134
2099.22	0.242242	1467	0.232321	1531.53	0.273295	1531.53	0.325695	1531.53	0.354186
2099.64	0.242189	1468	0.232302	1531.76	0.272921	1531.76	0.325643	1531.76	0.35464
2100.07	0.24221	1469	0.232259	1531.98	0.272598	1531.98	0.325199	1531.98	0.354585
2100.49	0.242487	1470	0.232217	1532.21	0.272476	1532.21	0.325027	1532.21	0.354181
2100.92	0.242679	1471	0.23216	1532.43	0.272612	1532.43	0.325511	1532.44	0.35407
2101.34	0.242893	1472	0.232097	1532.66	0.272768	1532.66	0.325424	1532.66	0.354423
2101.77	0.242719	1473	0.232063	1532.89	0.272885	1532.89	0.325374	1532.89	0.354326
2102.19	0.242395	1474	0.232031	1533.11	0.272534	1533.11	0.32567	1533.11	0.354545
2102.62	0.242386	1475	0.231994	1533.34	0.271995	1533.34	0.325575	1533.34	0.354526
2103.05	0.242614	1476	0.231942	1533.57	0.272104	1533.57	0.325257	1533.57	0.354635
2103.47	0.242724	1477	0.231888	1533.79	0.272567	1533.79	0.325451	1533.8	0.354326
2103.9	0.242558	1478	0.231856	1534.02	0.27277	1534.02	0.325676	1534.02	0.354257
2104.33	0.242492	1479	0.231834	1534.25	0.272612	1534.25	0.325635	1534.25	0.354148
2104.75	0.242552	1480	0.231808	1534.48	0.272745	1534.48	0.325451	1534.48	0.353816
2105.18	0.242552	1481	0.231797	1534.7	0.273117	1534.7	0.325451	1534.7	0.353762
2105.61	0.242401	1482	0.231783	1534.93	0.273291	1534.93	0.3253	1534.93	0.354351
2106.04	0.242373	1483	0.231752	1535.16	0.273324	1535.16	0.325509	1535.16	0.35487
2106.46	0.242288	1484	0.231728	1535.38	0.27323	1535.38	0.325405	1535.38	0.354254
2106.89	0.242135	1485	0.231694	1535.61	0.273329	1535.61	0.324831	1535.61	0.353873
2107.32	0.24227	1486	0.231658	1535.84	0.273204	1535.84	0.325238	1535.84	0.353859
2107.75	0.242436	1487	0.231625	1536.07	0.272688	1536.07	0.325575	1536.07	0.353914
2108.18	0.242412	1488	0.231598	1536.29	0.272712	1536.29	0.325717	1536.29	0.353944
2108.61	0.242724	1489	0.23156	1536.52	0.273778	1536.52	0.325977	1536.52	0.353843
2109.04	0.243037	1490	0.231525	1536.75	0.274192	1536.75	0.326298	1536.75	0.353857
2109.46	0.242745	1491	0.231476	1536.98	0.273555	1536.98	0.326201	1536.98	0.353845
2109.89	0.2425	1492	0.231414	1537.21	0.273509	1537.21	0.325808	1537.21	0.354249
2110.32	0.2423	1493	0.23137	1537.43	0.273291	1537.43	0.325079	1537.43	0.354933
2110.75	0.241946	1494	0.231333	1537.66	0.273162	1537.66	0.325091	1537.66	0.354933
2111.18	0.242094	1495	0.231298	1537.89	0.273217	1537.89	0.325469	1537.89	0.354628
2111.61	0.242174	1496	0.231268	1538.12	0.273268	1538.12	0.325649	1538.12	0.354597
2112.04	0.242128	1497	0.231239	1538.35	0.273131	1538.35	0.32579	1538.35	0.354444
2112.47	0.242255	1498	0.231214	1538.57	0.27319	1538.57	0.325538	1538.57	0.353814
2112.9	0.242165	1499	0.2312	1538.8	0.273511	1538.8	0.324726	1538.8	0.353731
2113.33	0.241954	1500	0.231194	1539.03	0.272754	1539.03	0.324216	1539.03	0.354236
2113.76	0.241997	1501	0.231188	1539.26	0.272347	1539.26	0.324496	1539.26	0.354673
2114.2	0.242311	1502	0.231188	1539.49	0.272612	1539.49	0.324883	1539.49	0.354363
2114.63	0.242328	1503	0.231178	1539.72	0.272527	1539.72	0.325358	1539.72	0.353679
2115.06	0.242369	1504	0.231166	1539.95	0.272719	1539.95	0.325168	1539.95	0.353504
2115.49	0.242343	1505	0.231147	1540.17	0.27356	1540.17	0.324645	1540.17	0.353445
2115.92	0.242221	1506	0.231123	1540.4	0.273729	1540.4	0.324901	1540.4	0.353946
2116.35	0.242109	1507	0.231094	1540.63	0.27324	1540.63	0.325248	1540.63	0.354602
2116.78	0.242154	1508	0.23106	1540.86	0.272601	1540.86	0.325215	1540.86	0.354662
2117.22	0.242554	1509	0.231033	1541.09	0.272358	1541.09	0.325343	1541.09	0.354789
2117.65	0.24261	1510	0.231015	1541.32	0.272643	1541.32	0.325467	1541.32	0.354552
2118.08	0.242165	1511	0.23098	1541.55	0.273084	1541.55	0.325552	1541.55	0.354368
2118.51	0.242268	1512	0.23093	1541.78	0.272983	1541.78	0.325554	1541.78	0.354624
2118.95	0.242487	1513	0.230889	1542.01	0.272659	1542.01	0.325428	1542.01	0.3549
2119.38	0.242242	1514	0.230832	1542.24	0.272765	1542.24	0.324963	1542.24	0.355149
2119.81	0.242186	1515	0.230777	1542.46	0.273377	1542.46	0.32462	1542.46	0.354983
2120.25	0.242197	1516	0.230739	1542.69	0.273333	1542.69	0.325164	1542.69	0.35459
2120.68	0.242113	1517	0.230706	1542.92	0.273092	1542.92	0.325798	1542.92	0.354162
2121.11	0.242447	1518	0.230683	1543.15	0.273128	1543.15	0.325951	1543.15	0.354079
2121.55	0.242599	1519	0.230668	1543.38	0.273259	1543.38	0.326074	1543.38	0.354444
2121.98	0.242545	1520	0.230648	1543.61	0.273596	1543.61	0.325759	1543.61	0.354136
2122.42	0.242468	1521	0.23063	1543.84	0.273553	1543.84	0.325259	1543.84	0.353916
2122.85	0.242419	1522	0.230601	1544.07	0.273515	1544.07	0.325496	1544.07	0.354449
2123.29	0.242348	1523	0.230561	1544.3	0.273291	1544.3	0.325672	1544.3	0.354825
2123.72	0.242249	1524	0.230525	1544.53	0.273101	1544.53	0.325796	1544.53	0.354443
2124.16	0.242715	1525	0.23048	1544.76	0.273115	1544.76	0.325498	1544.76	0.354096
2124.59	0.242646	1526	0.230427	1544.99	0.27313	1544.99	0.32542	1544.99	0.353989
2125.03	0.242212	1527	0.230368	1545.22	0.273596	1545.22	0.325525	1545.22	0.353982
2125.46	0.242245	1528	0.230304	1545.45	0.273576	1545.45	0.325409	1545.45	0.35385
2125.9	0.242573	1529	0.230234	1545.68	0.273164	1545.68	0.32543	1545.68	0.353786
2126.33	0.24285	1530	0.23016	1545.91	0.273217	1545.91	0.325595	1545.91	0.354055
2126.77	0.242513	1531	0.230093	1546.14	0.273309	1546.14	0.325418	1546.14	0.353997
2127.21	0.24229	1532	0.230037	1546.38	0.273115	1546.38	0.325224	1546.38	0.354032
2127.64	0.242272	1533	0.229989	1546.61	0.273231	1546.61	0.325595	1546.61	0.354707
2128.08	0.242752	1534	0.229965	1546.84	0.273291	1546.84	0.325732	1546.84	0.354643
2128.52	0.242595	1535	0.229954	1547.07	0.273057	1547.07	0.325566	1547.07	0.354344
2128.95	0.242455	1536	0.229941	1547.3	0.272687	1547.3	0.326081	1547.3	0.354245
2129.39	0.242335	1537	0.229929	1547.53	0.272636	1547.53	0.326368	1547.53	0.353944
2129.83	0.24258	1538	0.229913	1547.76	0.27265	1547.76	0.325922	1547.76	0.354439
2130.27	0.242868	1539	0.229903	1547.99	0.272472	1547.99	0.325442	1547.99	0.354827
2130.7	0.242646	1540	0.229894	1548.22	0.272986	1548.22	0.325412	1548.22	0.354529
2131.14	0.24244	1541	0.229882	1548.45	0.273535	1548.45	0.325678	1548.45	0.354275
2131.58	0.242606	1542	0.229873	1548.68	0.273515	1548.68	0.325639	1548.68	0.354468
2132.02	0.242743	1543	0.229853	1548.92	0.273349	1548.92	0.32525	1548.92	0.354643
2132.46	0.24247	1544	0.229835	1549.15	0.273377	1549.15	0.325321	1549.15	0.35491
2132.89	0.24259	1545	0.229823	1549.38	0.273522	1549.38	0.325758	1549.38	0.354526
2133.33	0.24267	1546	0.2298	1549.61	0.273469	1549.61	0.326062	1549.61	0.354096
2133.77	0.242365	1547	0.229795	1549.84	0.273269	1549.84	0.325827	1549.84	0.35398
2134.21	0.241976	1548	0.229778	1550.07	0.273146	1550.07	0.326108	1550.07	0.353916
2134.65	0.242064	1549	0.229751	1550.31	0.273106	1550.31	0.326128	1550.31	0.35406
2135.09	0.24262	1550	0.229718	1550.54	0.273102	1550.54	0.325845	1550.54	0.35452
2135.53	0.24259	1551	0.22968	1550.77	0.27301	1550.77	0.325878	1550.77	0.354117
2135.97	0.2425	1552	0.229633	1551	0.273302	1551	0.326184	1551	0.35397
2136.41	0.242504	1553	0.229586	1551.23	0.273206	1551.23	0.326025	1551.23	0.353989
2136.85	0.242509	1554	0.229526	1551.47	0.273088	1551.47	0.325918	1551.47	0.353869
2137.29	0.242287	1555	0.229444	1551.7	0.273273	1551.7	0.325827	1551.7	0.354164
2137.73	0.242163	1556	0.229381	1551.93	0.273703	1551.93	0.325953	1551.93	0.35441
2138.17	0.242333	1557	0.22932	1552.16	0.274014	1552.16	0.326083	1552.16	0.354811
2138.61	0.242576	1558	0.229272	1552.39	0.273925	1552.39	0.325624	1552.39	0.354896
2139.05	0.242692	1559	0.229241	1552.63	0.273774	1552.63	0.325308	1552.63	0.354652
2139.5	0.242812	1560	0.229203	1552.86	0.273151	1552.86	0.325622	1552.86	0.354867
2139.94	0.242756	1561	0.229152	1553.09	0.272995	1553.09	0.326134	1553.09	0.354927
2140.38	0.242545	1562	0.229118	1553.32	0.273545	1553.32	0.326136	1553.32	0.354543
2140.82	0.242386	1563	0.229089	1553.56	0.273358	1553.56	0.325953	1553.56	0.354702
2141.26	0.242373	1564	0.229069	1553.79	0.273117	1553.79	0.326165	1553.79	0.355106
2141.7	0.242386	1565	0.229061	1554.02	0.273486	1554.02	0.326035	1554.02	0.355348
2142.15	0.242296	1566	0.229066	1554.26	0.273542	1554.26	0.326139	1554.26	0.355047
2142.59	0.24244	1567	0.229091	1554.49	0.272974	1554.49	0.326025	1554.49	0.354411
2143.03	0.242421	1568	0.229094	1554.72	0.27283	1554.72	0.325907	1554.72	0.354455
2143.48	0.242365	1569	0.229107	1554.95	0.272899	1554.95	0.325692	1554.95	0.354668
2143.92	0.242322	1570	0.229115	1555.19	0.27291	1555.19	0.325585	1555.19	0.354541
2144.36	0.242358	1571	0.229119	1555.42	0.273102	1555.42	0.325521	1555.42	0.354484
2144.81	0.242186	1572	0.229116	1555.65	0.273384	1555.65	0.325688	1555.65	0.354436
2145.25	0.242238	1573	0.229101	1555.89	0.273446	1555.89	0.32607	1555.89	0.354681
2145.69	0.242157	1574	0.229079	1556.12	0.273355	1556.12	0.326188	1556.12	0.35473
2146.14	0.242137	1575	0.229046	1556.36	0.273709	1556.36	0.325849	1556.35	0.354727
2146.58	0.242335	1576	0.229014	1556.59	0.273932	1556.59	0.325884	1556.59	0.354723
2147.03	0.242397	1577	0.228977	1556.82	0.273625	1556.82	0.326149	1556.82	0.354344
2147.47	0.24249	1578	0.228958	1557.06	0.273471	1557.06	0.325853	1557.06	0.354188
2147.92	0.242101	1579	0.228933	1557.29	0.273698	1557.29	0.325926	1557.29	0.354378
2148.36	0.241813	1580	0.228917	1557.52	0.274019	1557.52	0.326296	1557.52	0.353881
2148.81	0.242404	1581	0.228923	1557.76	0.273653	1557.76	0.326223	1557.76	0.353604
2149.25	0.242704	1582	0.228921	1557.99	0.273306	1557.99	0.326033	1557.99	0.353914
2149.7	0.242221	1583	0.228921	1558.23	0.273315	1558.23	0.325905	1558.23	0.354134
2150.14	0.242114	1584	0.228925	1558.46	0.273471	1558.46	0.325333	1558.46	0.353956
2150.59	0.242451	1585	0.228924	1558.69	0.273357	1558.69	0.325081	1558.69	0.354138
2151.03	0.242487	1586	0.228907	1558.93	0.272995	1558.93	0.325581	1558.93	0.354432
2151.48	0.242771	1587	0.22889	1559.16	0.273286	1559.16	0.325506	1559.16	0.35429
2151.93	0.242762	1588	0.228861	1559.4	0.273515	1559.4	0.32519	1559.4	0.354245
2152.37	0.24241	1589	0.228825	1559.63	0.273516	1559.63	0.325455	1559.63	0.35401
2152.82	0.242258	1590	0.228811	1559.87	0.273378	1559.87	0.32612	1559.87	0.35366
2153.27	0.242403	1591	0.228797	1560.1	0.273304	1560.1	0.326529	1560.1	0.354089
2153.71	0.24244	1592	0.228777	1560.34	0.273665	1560.34	0.326702	1560.34	0.354772
2154.16	0.242391	1593	0.228763	1560.57	0.273994	1560.57	0.326713	1560.57	0.354974
2154.61	0.242612	1594	0.228725	1560.81	0.274014	1560.81	0.326289	1560.81	0.354832
2155.06	0.24275	1595	0.228664	1561.04	0.273831	1561.04	0.326155	1561.04	0.35469
2155.51	0.242814	1596	0.228617	1561.28	0.273625	1561.28	0.326562	1561.28	0.354586
2155.95	0.242764	1597	0.228578	1561.51	0.273587	1561.51	0.326849	1561.51	0.354349
2156.4	0.242322	1598	0.228523	1561.75	0.273729	1561.75	0.326329	1561.75	0.354292
2156.85	0.24233	1599	0.228476	1561.98	0.274054	1561.98	0.32592	1561.98	0.354269
2157.3	0.24223	1600	0.228433	1562.22	0.273829	1562.22	0.326145	1562.22	0.354126
2157.75	0.24197	1601	0.228367	1562.45	0.273932	1562.45	0.326461	1562.45	0.353991
2158.2	0.242159	1602	0.228319	1562.69	0.274021	1562.69	0.326767	1562.69	0.354138
2158.65	0.242172	1603	0.228284	1562.92	0.273843	1562.92	0.326314	1562.92	0.354311
2159.1	0.241952	1604	0.228256	1563.16	0.273732	1563.16	0.325709	1563.16	0.354692
2159.55	0.242191	1605	0.228245	1563.39	0.273967	1563.39	0.325998	1563.39	0.354382
2160	0.242599	1606	0.228234	1563.63	0.274141	1563.63	0.326151	1563.63	0.354068
2160.45	0.242466	1607	0.228234	1563.87	0.27393	1563.87	0.326163	1563.87	0.354304
2160.9	0.242354	1608	0.228227	1564.1	0.273605	1564.1	0.3265	1564.1	0.354423
2161.35	0.242371	1609	0.228225	1564.34	0.27368	1564.34	0.326477	1564.34	0.354288
2161.8	0.242397	1610	0.228211	1564.57	0.273809	1564.57	0.326174	1564.57	0.354228
2162.25	0.242236	1611	0.228188	1564.81	0.273791	1564.81	0.326074	1564.81	0.354373
2162.7	0.242425	1612	0.228169	1565.05	0.273631	1565.05	0.32644	1565.05	0.354273
2163.15	0.242756	1613	0.228135	1565.28	0.273549	1565.28	0.326678	1565.28	0.35379
2163.6	0.242569	1614	0.228117	1565.52	0.273335	1565.52	0.326382	1565.52	0.354214
2164.05	0.242414	1615	0.228107	1565.76	0.273555	1565.76	0.326134	1565.76	0.354313
2164.5	0.242417	1616	0.228068	1565.99	0.273676	1565.99	0.32655	1565.99	0.354278
2164.96	0.24267	1617	0.22802	1566.23	0.2739	1566.23	0.326638	1566.23	0.354652
2165.41	0.242638	1618	0.227975	1566.46	0.273614	1566.46	0.326649	1566.46	0.354557
2165.86	0.242436	1619	0.227908	1566.7	0.273164	1566.7	0.326514	1566.7	0.354356
2166.31	0.242191	1620	0.227849	1566.94	0.273673	1566.94	0.326089	1566.94	0.354493
2166.77	0.241909	1621	0.227815	1567.18	0.273898	1567.18	0.326442	1567.17	0.354417
2167.22	0.242122	1622	0.227761	1567.41	0.273778	1567.41	0.326304	1567.41	0.354287
2167.67	0.242446	1623	0.227692	1567.65	0.273863	1567.65	0.325949	1567.65	0.354378
2168.12	0.242307	1624	0.227644	1567.89	0.274274	1567.89	0.326072	1567.89	0.354271
2168.58	0.242244	1625	0.227578	1568.12	0.274602	1568.12	0.326227	1568.12	0.35398
2169.03	0.242373	1626	0.227539	1568.36	0.274157	1568.36	0.326143	1568.36	0.354216
2169.49	0.242623	1627	0.227532	1568.6	0.273636	1568.6	0.326232	1568.6	0.354673
2169.94	0.242653	1628	0.22749	1568.83	0.273878	1568.83	0.326764	1568.83	0.354846
2170.39	0.242743	1629	0.227445	1569.07	0.273916	1569.07	0.326612	1569.07	0.354784
2170.85	0.242601	1630	0.227409	1569.31	0.273903	1569.31	0.326314	1569.31	0.35474
2171.3	0.242352	1631	0.22736	1569.55	0.273887	1569.55	0.326469	1569.55	0.354339
2171.76	0.242272	1632	0.227321	1569.78	0.273925	1569.78	0.326347	1569.78	0.354152
2172.21	0.242288	1633	0.227298	1570.02	0.273936	1570.02	0.326042	1570.02	0.354749
2172.67	0.242322	1634	0.227269	1570.26	0.274161	1570.26	0.326151	1570.26	0.354449
2173.12	0.2423	1635	0.227232	1570.5	0.274221	1570.5	0.326568	1570.5	0.35403
2173.58	0.242459	1636	0.227222	1570.74	0.274185	1570.74	0.326329	1570.74	0.354418
2174.03	0.242623	1637	0.227242	1570.97	0.274199	1570.97	0.325971	1570.97	0.354759
2174.49	0.24249	1638	0.227246	1571.21	0.274083	1571.21	0.326341	1571.21	0.355101
2174.95	0.242378	1639	0.227255	1571.45	0.274039	1571.45	0.326872	1571.45	0.355369
2175.4	0.242464	1640	0.227248	1571.69	0.27405	1571.69	0.326946	1571.69	0.35499
2175.86	0.242614	1641	0.227215	1571.93	0.273947	1571.93	0.32669	1571.93	0.35464
2176.32	0.242711	1642	0.227194	1572.16	0.273981	1572.16	0.326167	1572.16	0.354484
2176.77	0.242956	1643	0.227181	1572.4	0.273981	1572.4	0.326271	1572.4	0.354378
2177.23	0.242694	1644	0.227156	1572.64	0.27387	1572.64	0.326702	1572.64	0.354697
2177.69	0.24264	1645	0.227123	1572.88	0.274143	1572.88	0.326866	1572.88	0.355045
2178.14	0.242576	1646	0.227091	1573.12	0.274054	1573.12	0.326349	1573.12	0.355023
2178.6	0.242552	1647	0.227055	1573.36	0.273674	1573.36	0.326349	1573.36	0.354837
2179.06	0.242558	1648	0.227019	1573.6	0.273809	1573.6	0.326721	1573.6	0.354931
2179.52	0.242519	1649	0.226978	1573.83	0.274057	1573.83	0.326291	1573.83	0.35503
2179.98	0.242279	1650	0.226935	1574.07	0.274137	1574.07	0.325777	1574.07	0.354985
2180.43	0.242182	1651	0.226895	1574.31	0.274014	1574.31	0.326058	1574.31	0.354912
2180.89	0.242464	1652	0.226845	1574.55	0.273901	1574.55	0.32626	1574.55	0.35486
2181.35	0.242805	1653	0.226786	1574.79	0.274252	1574.79	0.326578	1574.79	0.355163
2181.81	0.242653	1654	0.22673	1575.03	0.274212	1575.03	0.32695	1575.03	0.35522
2182.27	0.24238	1655	0.22667	1575.27	0.274059	1575.27	0.326808	1575.27	0.354666
2182.73	0.242522	1656	0.226613	1575.51	0.274018	1575.51	0.326647	1575.51	0.354306
2183.19	0.24238	1657	0.226564	1575.75	0.274018	1575.75	0.326926	1575.75	0.354231
2183.65	0.242223	1658	0.226509	1575.99	0.274241	1575.99	0.32714	1575.99	0.354484
2184.11	0.242483	1659	0.226451	1576.23	0.273958	1576.23	0.326752	1576.23	0.354967
2184.57	0.242382	1660	0.2264	1576.47	0.273564	1576.47	0.326294	1576.47	0.354784
2185.03	0.242109	1661	0.226348	1576.71	0.274047	1576.71	0.326324	1576.71	0.354666
2185.49	0.24241	1662	0.226318	1576.95	0.27453	1576.95	0.326211	1576.95	0.354785
2185.95	0.242449	1663	0.226303	1577.19	0.274199	1577.19	0.326231	1577.19	0.354756
2186.41	0.242298	1664	0.226288	1577.43	0.273999	1577.43	0.326225	1577.43	0.354888
2186.87	0.242169	1665	0.226272	1577.67	0.274263	1577.67	0.326461	1577.67	0.355135
2187.33	0.242234	1666	0.226266	1577.91	0.274546	1577.91	0.326767	1577.91	0.354747
2187.79	0.242509	1667	0.226274	1578.15	0.274573	1578.15	0.326558	1578.15	0.354408
2188.26	0.242197	1668	0.226268	1578.39	0.274246	1578.39	0.326521	1578.39	0.354505
2188.72	0.242281	1669	0.226277	1578.63	0.274136	1578.63	0.326599	1578.63	0.355023
2189.18	0.242504	1670	0.226262	1578.87	0.274128	1578.87	0.326527	1578.87	0.355251
2189.64	0.242341	1671	0.226222	1579.11	0.274068	1579.11	0.32664	1579.11	0.355198
2190.1	0.242118	1672	0.226197	1579.35	0.273843	1579.35	0.326671	1579.35	0.355255
2190.57	0.242167	1673	0.226162	1579.59	0.274028	1579.59	0.326651	1579.59	0.355551
2191.03	0.242548	1674	0.226152	1579.83	0.274154	1579.83	0.327134	1579.83	0.355243
2191.49	0.242771	1675	0.226168	1580.07	0.274402	1580.07	0.327361	1580.07	0.354884
2191.96	0.242861	1676	0.226158	1580.31	0.274818	1580.31	0.326779	1580.31	0.354571
2192.42	0.242799	1677	0.226163	1580.55	0.274773	1580.55	0.326581	1580.55	0.354578
2192.88	0.242513	1678	0.226149	1580.79	0.274666	1580.79	0.326783	1580.79	0.354863
2193.35	0.242642	1679	0.226113	1581.03	0.274343	1581.03	0.326481	1581.03	0.354792
2193.81	0.242919	1680	0.226084	1581.27	0.27411	1581.27	0.326153	1581.27	0.354749
2194.28	0.242681	1681	0.226063	1581.52	0.274185	1581.52	0.326223	1581.52	0.355062
2194.74	0.242285	1682	0.226032	1581.76	0.274148	1581.76	0.326273	1581.76	0.355185
2195.2	0.242135	1683	0.225989	1582	0.274025	1582	0.326364	1582	0.355449
2195.67	0.242195	1684	0.225959	1582.24	0.273914	1582.24	0.326673	1582.24	0.355431
2196.13	0.242287	1685	0.225942	1582.48	0.273907	1582.48	0.326502	1582.48	0.355056
2196.6	0.242258	1686	0.225916	1582.72	0.274333	1582.72	0.32645	1582.72	0.354484
2197.06	0.242092	1687	0.225898	1582.96	0.274462	1582.96	0.326461	1582.96	0.354188
2197.53	0.242247	1688	0.225876	1583.21	0.274421	1583.21	0.32656	1583.21	0.355132
2198	0.242301	1689	0.225834	1583.45	0.274557	1583.45	0.326554	1583.45	0.355365
2198.46	0.242262	1690	0.225813	1583.69	0.274562	1583.69	0.326822	1583.69	0.354997
2198.93	0.242421	1691	0.2258	1583.93	0.274381	1583.93	0.327355	1583.93	0.354588
2199.4	0.242242	1692	0.225777	1584.17	0.274613	1584.17	0.327124	1584.17	0.354372
2199.86	0.241976	1693	0.225756	1584.42	0.274878	1584.42	0.326973	1584.42	0.354953
2200.33	0.241894	1694	0.22573	1584.66	0.274816	1584.66	0.326674	1584.66	0.355346
2200.8	0.241918	1695	0.22569	1584.9	0.274642	1584.9	0.32675	1584.9	0.355107
2201.26	0.242038	1696	0.225653	1585.14	0.274729	1585.14	0.32663	1585.14	0.354822
2201.73	0.242152	1697	0.225621	1585.38	0.274586	1585.38	0.326492	1585.38	0.355073
2202.2	0.242474	1698	0.225584	1585.63	0.27415	1585.63	0.326843	1585.63	0.354791
2202.67	0.242866	1699	0.225541	1585.87	0.273816	1585.87	0.327359	1585.87	0.354479
2203.13	0.242689	1700	0.2255	1586.11	0.273794	1586.11	0.327144	1586.11	0.354616
2203.6	0.242172	1701	0.225456	1586.35	0.27378	1586.35	0.327169	1586.35	0.35495
2204.07	0.242099	1702	0.225424	1586.6	0.274201	1586.6	0.32714	1586.6	0.355094
2204.54	0.242139	1703	0.225392	1586.84	0.274551	1586.84	0.326905	1586.84	0.355471
2205.01	0.242133	1704	0.225368	1587.08	0.274303	1587.08	0.32699	1587.08	0.355307
2205.48	0.24235	1705	0.225352	1587.33	0.274146	1587.33	0.326915	1587.33	0.354758
2205.95	0.242264	1706	0.225343	1587.57	0.273939	1587.57	0.32657	1587.57	0.35474
2206.42	0.242111	1707	0.225338	1587.81	0.274048	1587.81	0.326444	1587.81	0.35452
2206.88	0.242262	1708	0.225336	1588.06	0.274228	1588.06	0.326992	1588.06	0.354477
2207.35	0.242505	1709	0.225343	1588.3	0.274208	1588.3	0.327109	1588.3	0.354288
2207.82	0.242648	1710	0.225349	1588.54	0.274388	1588.54	0.327458	1588.54	0.354307
2208.29	0.242629	1711	0.22534	1588.79	0.273956	1588.79	0.327423	1588.79	0.354706
2208.76	0.242683	1712	0.225345	1589.03	0.27362	1589.03	0.327153	1589.03	0.355094
2209.24	0.242434	1713	0.225336	1589.27	0.274005	1589.27	0.327138	1589.27	0.355125
2209.71	0.242152	1714	0.225329	1589.52	0.274482	1589.52	0.327107	1589.52	0.354981
2210.18	0.242141	1715	0.225312	1589.76	0.274733	1589.76	0.32718	1589.76	0.354713
2210.65	0.242195	1716	0.225268	1590	0.274608	1590	0.32746	1590	0.354538
2211.12	0.242075	1717	0.225212	1590.25	0.274546	1590.25	0.32726	1590.25	0.354754
2211.59	0.242212	1718	0.225149	1590.49	0.274239	1590.49	0.326649	1590.49	0.355442
2212.06	0.242436	1719	0.225088	1590.74	0.274299	1590.74	0.32663	1590.74	0.355513
2212.53	0.242532	1720	0.225044	1590.98	0.274836	1590.98	0.326938	1590.98	0.354775
2213.01	0.242389	1721	0.224997	1591.22	0.27462	1591.22	0.327303	1591.22	0.354827
2213.48	0.242021	1722	0.224933	1591.47	0.274252	1591.47	0.327504	1591.47	0.35517
2213.95	0.241957	1723	0.224891	1591.71	0.274224	1591.71	0.327578	1591.71	0.354737
2214.42	0.242109	1724	0.224854	1591.96	0.274215	1591.96	0.327481	1591.96	0.354294
2214.9	0.242189	1725	0.224832	1592.2	0.274306	1592.2	0.326862	1592.2	0.354583
2215.37	0.242161	1726	0.224831	1592.45	0.274087	1592.45	0.326585	1592.45	0.355144
2215.84	0.242316	1727	0.224836	1592.69	0.273865	1592.69	0.326925	1592.69	0.355449
2216.32	0.242307	1728	0.224863	1592.93	0.273921	1592.93	0.327211	1592.93	0.35512
2216.79	0.242451	1729	0.224877	1593.18	0.273936	1593.18	0.327194	1593.18	0.354834
2217.27	0.242578	1730	0.2249	1593.42	0.274235	1593.42	0.326987	1593.42	0.355293
2217.74	0.242457	1731	0.224905	1593.67	0.274775	1593.67	0.326597	1593.67	0.355584
2218.21	0.242403	1732	0.224881	1593.91	0.275023	1593.91	0.326767	1593.91	0.355765
2218.69	0.242277	1733	0.224862	1594.16	0.274884	1594.16	0.327223	1594.16	0.355693
2219.16	0.242221	1734	0.224851	1594.4	0.274796	1594.4	0.327035	1594.4	0.355192
2219.64	0.242144	1735	0.224814	1594.65	0.274724	1594.65	0.326769	1594.65	0.354733
2220.11	0.24197	1736	0.224766	1594.89	0.274401	1594.89	0.326864	1594.89	0.354676
2220.59	0.241957	1737	0.224711	1595.14	0.274266	1595.14	0.327277	1595.14	0.354801
2221.07	0.242109	1738	0.224631	1595.39	0.27451	1595.39	0.327316	1595.39	0.354919
2221.54	0.242485	1739	0.224475	1595.63	0.274849	1595.63	0.326987	1595.63	0.35496
2222.02	0.242634	1740	0.224256	1595.88	0.274702	1595.88	0.326686	1595.88	0.354685
2222.49	0.242616	1741	0.224189	1596.12	0.274206	1596.12	0.326779	1596.12	0.354702
2222.97	0.242477	1742	0.224131	1596.37	0.27451	1596.37	0.326926	1596.37	0.355241
2223.45	0.242309	1743	0.224077	1596.61	0.274842	1596.61	0.327568	1596.61	0.355319
2223.92	0.242212	1744	0.224059	1596.86	0.274902	1596.86	0.327586	1596.86	0.355255
2224.4	0.242032	1745	0.224019	1597.1	0.274954	1597.1	0.326851	1597.11	0.355016
2224.88	0.24204	1746	0.223954	1597.35	0.274791	1597.35	0.326643	1597.35	0.354784
2225.36	0.242167	1747	0.223911	1597.6	0.274199	1597.6	0.326965	1597.6	0.354822
2225.83	0.241959	1748	0.223883	1597.84	0.274079	1597.84	0.326816	1597.84	0.35482
2226.31	0.241982	1749	0.223854	1598.09	0.274343	1598.09	0.326585	1598.09	0.354768
2226.79	0.242107	1750	0.223826	1598.34	0.27456	1598.34	0.327012	1598.34	0.35474
2227.27	0.242101	1751	0.22382	1598.58	0.274604	1598.58	0.327665	1598.58	0.354846
2227.75	0.242361	1752	0.223828	1598.83	0.274455	1598.83	0.327733	1598.83	0.354988
2228.22	0.242431	1753	0.223841	1599.08	0.274495	1599.08	0.32724	1599.08	0.355106
2228.7	0.242298	1754	0.223883	1599.32	0.274806	1599.32	0.327182	1599.32	0.355222
2229.18	0.242419	1755	0.223883	1599.57	0.274539	1599.57	0.327783	1599.57	0.355146
2229.66	0.242287	1756	0.223859	1599.82	0.274517	1599.82	0.327634	1599.82	0.354884
2230.14	0.242103	1757	0.223825	1600.06	0.274729	1600.06	0.327004	1600.06	0.354905
2230.62	0.242055	1758	0.22378	1600.31	0.274842	1600.31	0.327002	1600.31	0.354877
2231.1	0.242116	1759	0.223733	1600.56	0.274499	1600.56	0.327225	1600.56	0.355043
2231.58	0.242262	1760	0.223705	1600.8	0.274404	1600.8	0.327275	1600.8	0.355036
2232.06	0.242058	1761	0.223676	1601.05	0.27458	1601.05	0.327334	1601.05	0.355165
2232.54	0.241847	1762	0.22365	1601.3	0.274733	1601.3	0.327161	1601.3	0.355132
2233.02	0.241972	1763	0.223641	1601.55	0.274885	1601.55	0.326576	1601.55	0.355073
2233.5	0.242287	1764	0.223609	1601.79	0.274949	1601.79	0.326872	1601.79	0.354792
2233.98	0.242483	1765	0.223582	1602.04	0.274929	1602.04	0.327273	1602.04	0.354938
2234.47	0.242245	1766	0.223559	1602.29	0.274749	1602.29	0.327219	1602.29	0.355275
2234.95	0.242273	1767	0.223521	1602.54	0.27502	1602.54	0.327429	1602.54	0.355494
2235.43	0.242328	1768	0.223504	1602.78	0.275198	1602.78	0.327407	1602.78	0.355293
2235.91	0.242249	1769	0.223461	1603.03	0.274945	1603.03	0.326983	1603.03	0.354737
2236.39	0.242393	1770	0.223384	1603.28	0.275076	1603.28	0.326777	1603.28	0.354678
2236.88	0.242492	1771	0.223303	1603.53	0.275314	1603.53	0.327101	1603.53	0.35486
2237.36	0.242593	1772	0.22322	1603.77	0.275018	1603.77	0.327006	1603.77	0.355249
2237.84	0.242601	1773	0.2232	1604.02	0.27453	1604.02	0.326752	1604.02	0.355694
2238.32	0.242466	1774	0.223157	1604.27	0.274402	1604.27	0.326628	1604.27	0.355589
2238.81	0.242376	1775	0.223131	1604.52	0.274404	1604.52	0.326366	1604.52	0.355168
2239.29	0.242303	1776	0.223103	1604.77	0.27474	1604.77	0.326535	1604.77	0.355279
2239.77	0.242318	1777	0.223027	1605.02	0.274876	1605.02	0.32718	1605.02	0.355196
2240.26	0.2423	1778	0.222985	1605.26	0.274704	1605.26	0.327555	1605.26	0.355038
2240.74	0.242139	1779	0.222958	1605.51	0.274687	1605.51	0.327403	1605.51	0.354777
2241.23	0.242137	1780	0.222922	1605.76	0.274934	1605.76	0.327572	1605.76	0.355154
2241.71	0.242453	1781	0.222882	1606.01	0.274931	1606.01	0.327522	1606.01	0.355604
2242.2	0.242391	1782	0.222853	1606.26	0.274542	1606.26	0.327467	1606.26	0.355064
2242.68	0.242384	1783	0.222845	1606.51	0.274531	1606.51	0.327399	1606.51	0.354955
2243.17	0.242625	1784	0.222816	1606.76	0.274626	1606.76	0.327091	1606.76	0.355469
2243.65	0.242373	1785	0.222815	1607.01	0.274746	1607.01	0.327225	1607.01	0.35531
2244.14	0.242154	1786	0.222799	1607.25	0.274786	1607.25	0.327944	1607.25	0.355099
2244.62	0.24249	1787	0.222745	1607.5	0.275029	1607.5	0.328121	1607.5	0.355012
2245.11	0.242494	1788	0.222707	1607.75	0.275194	1607.75	0.328103	1607.75	0.354527
2245.6	0.242393	1789	0.222662	1608	0.27492	1608	0.327933	1608	0.354261
2246.08	0.242027	1790	0.222634	1608.25	0.275005	1608.25	0.327177	1608.25	0.354772
2246.57	0.241969	1791	0.222638	1608.5	0.27484	1608.5	0.327085	1608.5	0.355329
2247.06	0.242331	1792	0.222638	1608.75	0.274918	1608.75	0.327304	1608.75	0.355843
2247.54	0.242431	1793	0.222639	1609	0.274878	1609	0.327549	1609	0.35607
2248.03	0.242176	1794	0.222611	1609.25	0.27449	1609.25	0.327931	1609.25	0.355845
2248.52	0.241914	1795	0.222551	1609.5	0.274709	1609.5	0.327948	1609.5	0.355741
2249	0.241836	1796	0.222525	1609.75	0.275069	1609.75	0.32764	1609.75	0.355568
2249.49	0.24209	1797	0.222494	1610	0.275081	1610	0.327295	1610	0.355031
2249.98	0.242229	1798	0.222505	1610.25	0.274767	1610.25	0.327066	1610.25	0.354621
2250.47	0.242086	1799	0.222521	1610.5	0.274562	1610.5	0.327303	1610.5	0.35441
2250.96	0.241982	1800	0.222516	1610.75	0.274793	1610.75	0.327712	1610.75	0.354462
2251.45	0.242099	1801	0.222524	1611	0.274969	1611	0.327694	1611	0.354943
2251.94	0.242094	1802	0.222509	1611.25	0.274793	1611.25	0.327374	1611.25	0.35576
2252.42	0.241965	1803	0.222482	1611.5	0.274913	1611.5	0.327533	1611.5	0.35566
2252.91	0.24212	1804	0.222433	1611.75	0.275209	1611.75	0.327661	1611.75	0.355128
2253.4	0.242287	1805	0.222391	1612	0.274963	1612	0.327446	1612	0.355036
2253.89	0.242412	1806	0.222324	1612.25	0.2749	1612.25	0.327074	1612.25	0.355554
2254.38	0.242562	1807	0.222243	1612.5	0.275116	1612.5	0.327293	1612.5	0.35584
2254.87	0.242461	1808	0.222175	1612.75	0.274889	1612.75	0.327663	1612.75	0.355757
2255.36	0.242354	1809	0.222099	1613	0.274816	1613	0.327663	1613	0.354998
2255.85	0.242361	1810	0.222029	1613.26	0.274698	1613.26	0.327396	1613.26	0.35461
2256.34	0.242533	1811	0.221961	1613.51	0.274918	1613.51	0.327444	1613.51	0.35481
2256.84	0.242315	1812	0.221937	1613.76	0.275141	1613.76	0.327512	1613.76	0.355081
2257.33	0.242135	1813	0.221915	1614.01	0.274742	1614.01	0.327272	1614.01	0.355178
2257.82	0.242414	1814	0.221904	1614.26	0.274372	1614.26	0.327093	1614.26	0.355443
2258.31	0.242361	1815	0.221909	1614.51	0.274629	1614.51	0.327357	1614.51	0.355698
2258.8	0.242055	1816	0.221922	1614.76	0.275121	1614.76	0.327409	1614.76	0.355284
2259.29	0.241888	1817	0.221903	1615.01	0.275092	1615.01	0.327456	1615.01	0.354756
2259.79	0.24206	1818	0.221895	1615.27	0.274664	1615.27	0.32782	1615.27	0.35552
2260.28	0.242017	1819	0.221844	1615.52	0.274737	1615.52	0.327671	1615.52	0.356024
2260.77	0.24212	1820	0.221742	1615.77	0.274755	1615.77	0.327646	1615.77	0.35562
2261.27	0.242365	1821	0.221694	1616.02	0.27472	1616.02	0.327907	1616.02	0.355736
2261.76	0.242432	1822	0.221653	1616.27	0.27514	1616.27	0.327869	1616.27	0.355622
2262.25	0.242453	1823	0.221604	1616.53	0.275352	1616.53	0.327423	1616.53	0.355012
2262.75	0.24262	1824	0.221593	1616.78	0.275038	1616.78	0.327116	1616.78	0.355192
2263.24	0.242633	1825	0.221558	1617.03	0.274845	1617.03	0.326992	1617.03	0.355319
2263.73	0.242303	1826	0.221495	1617.28	0.275187	1617.28	0.327359	1617.28	0.354912
2264.23	0.242206	1827	0.221445	1617.53	0.275623	1617.53	0.327469	1617.53	0.355237
2264.72	0.24252	1828	0.221391	1617.79	0.275185	1617.79	0.327384	1617.79	0.355928
2265.22	0.242614	1829	0.221335	1618.04	0.2746	1618.04	0.327264	1618.04	0.35625
2265.71	0.242461	1830	0.221286	1618.29	0.274586	1618.29	0.327275	1618.29	0.355866
2266.21	0.242307	1831	0.221259	1618.54	0.274577	1618.54	0.327463	1618.54	0.355535
2266.7	0.242103	1832	0.221214	1618.8	0.274597	1618.8	0.327175	1618.8	0.355414
2267.2	0.242142	1833	0.2212	1619.05	0.274815	1619.05	0.326934	1619.05	0.355374
2267.69	0.242223	1834	0.221166	1619.3	0.275272	1619.3	0.327171	1619.3	0.355402
2268.19	0.24241	1835	0.221134	1619.55	0.275492	1619.55	0.327479	1619.55	0.355346
2268.69	0.24232	1836	0.221092	1619.81	0.275717	1619.81	0.32758	1619.81	0.354946
2269.18	0.24258	1837	0.221027	1620.06	0.275485	1620.06	0.327392	1620.06	0.355028
2269.68	0.242582	1838	0.220979	1620.31	0.275025	1620.31	0.327401	1620.31	0.355244
2270.18	0.24221	1839	0.220952	1620.57	0.274827	1620.57	0.32757	1620.57	0.355211
2270.67	0.242167	1840	0.220926	1620.82	0.274811	1620.82	0.327632	1620.82	0.355528
2271.17	0.241944	1841	0.220913	1621.07	0.275136	1621.07	0.327624	1621.07	0.355582
2271.67	0.241985	1842	0.220967	1621.33	0.275506	1621.33	0.327898	1621.33	0.354934
2272.17	0.242251	1843	0.220941	1621.58	0.275301	1621.58	0.328004	1621.58	0.35474
2272.66	0.242511	1844	0.220858	1621.83	0.275221	1621.83	0.327558	1621.83	0.354997
2273.16	0.242554	1845	0.220817	1622.09	0.275347	1622.09	0.327272	1622.09	0.355267
2273.66	0.242417	1846	0.220768	1622.34	0.275486	1622.34	0.327208	1622.34	0.355819
2274.16	0.242363	1847	0.220705	1622.6	0.275163	1622.6	0.32724	1622.6	0.35598
2274.66	0.242608	1848	0.220639	1622.85	0.275003	1622.85	0.327173	1622.85	0.35571
2275.16	0.242745	1849	0.220614	1623.1	0.275123	1623.1	0.327244	1623.1	0.355566
2275.66	0.242548	1850	0.220562	1623.36	0.275176	1623.36	0.327496	1623.36	0.355497
2276.16	0.242275	1851	0.220449	1623.61	0.275308	1623.61	0.327729	1623.61	0.355436
2276.66	0.242126	1852	0.22045	1623.87	0.275521	1623.87	0.327673	1623.87	0.355674
2277.16	0.241933	1853	0.220523	1624.12	0.275492	1624.12	0.327268	1624.12	0.355258
2277.66	0.242178	1854	0.220542	1624.38	0.275505	1624.38	0.327182	1624.37	0.354662
2278.16	0.24262	1855	0.220593	1624.63	0.275503	1624.63	0.327297	1624.63	0.355265
2278.66	0.242721	1856	0.220618	1624.88	0.275486	1624.88	0.32756	1624.88	0.355589
2279.16	0.24247	1857	0.22062	1625.14	0.275416	1625.14	0.327907	1625.14	0.355497
2279.66	0.242475	1858	0.220597	1625.39	0.275212	1625.39	0.327446	1625.39	0.355679
2280.16	0.242597	1859	0.220566	1625.65	0.274956	1625.65	0.327126	1625.65	0.355288
2280.66	0.24226	1860	0.220539	1625.9	0.275187	1625.9	0.327586	1625.9	0.355146
2281.16	0.242266	1861	0.220479	1626.16	0.275189	1626.16	0.327599	1626.16	0.355521
2281.67	0.242618	1862	0.220403	1626.41	0.275339	1626.41	0.327401	1626.41	0.355776
2282.17	0.242543	1863	0.22032	1626.67	0.275439	1626.67	0.327925	1626.67	0.355627
2282.67	0.242515	1864	0.220209	1626.92	0.275105	1626.92	0.327894	1626.92	0.35584
2283.17	0.242504	1865	0.220122	1627.18	0.275374	1627.18	0.327359	1627.18	0.35632
2283.67	0.242034	1866	0.220022	1627.43	0.275555	1627.43	0.327196	1627.43	0.356181
2284.18	0.242169	1867	0.219933	1627.69	0.275526	1627.69	0.327231	1627.69	0.356209
2284.68	0.242489	1868	0.219842	1627.95	0.275524	1627.95	0.327655	1627.95	0.356195
2285.18	0.242245	1869	0.219763	1628.2	0.27543	1628.2	0.327818	1628.2	0.355601
2285.69	0.242343	1870	0.219692	1628.46	0.275345	1628.46	0.327642	1628.46	0.355641
2286.19	0.242634	1871	0.219586	1628.71	0.275292	1628.71	0.327628	1628.71	0.355812
2286.7	0.242547	1872	0.219541	1628.97	0.275463	1628.97	0.327781	1628.97	0.355577
2287.2	0.242148	1873	0.219544	1629.22	0.275236	1629.22	0.327537	1629.22	0.355206
2287.71	0.242169	1874	0.219544	1629.48	0.274918	1629.48	0.327334	1629.48	0.355047
2288.21	0.242461	1875	0.219601	1629.74	0.275259	1629.74	0.327194	1629.74	0.355507
2288.72	0.242477	1876	0.219622	1629.99	0.275613	1629.99	0.32724	1629.99	0.35594
2289.22	0.242666	1877	0.219648	1630.25	0.276015	1630.25	0.327494	1630.25	0.355925
2289.73	0.242548	1878	0.219662	1630.5	0.276144	1630.5	0.32776	1630.51	0.355897
2290.23	0.242472	1879	0.21968	1630.76	0.275928	1630.76	0.327863	1630.76	0.355452
2290.74	0.242679	1880	0.219676	1631.02	0.275877	1631.02	0.327508	1631.02	0.355
2291.24	0.242395	1881	0.219666	1631.27	0.275633	1631.27	0.327508	1631.27	0.355265
2291.75	0.242288	1882	0.219645	1631.53	0.275666	1631.53	0.327781	1631.53	0.35536
2292.26	0.242487	1883	0.219623	1631.79	0.275857	1631.79	0.32743	1631.79	0.355731
2292.76	0.242378	1884	0.219589	1632.04	0.275869	1632.04	0.327049	1632.04	0.355693
2293.27	0.242272	1885	0.219557	1632.3	0.275784	1632.3	0.327374	1632.3	0.355241
2293.78	0.242498	1886	0.219562	1632.56	0.276064	1632.56	0.328074	1632.56	0.355634
2294.29	0.242417	1887	0.219531	1632.82	0.275797	1632.82	0.32788	1632.82	0.355734
2294.79	0.242333	1888	0.219473	1633.07	0.275092	1633.07	0.327417	1633.07	0.355705
2295.3	0.24241	1889	0.219419	1633.33	0.274945	1633.33	0.327498	1633.33	0.355476
2295.81	0.242343	1890	0.219372	1633.59	0.27537	1633.59	0.32765	1633.59	0.355289
2296.32	0.242393	1891	0.219281	1633.84	0.275506	1633.84	0.327386	1633.84	0.354945
2296.83	0.242296	1892	0.219241	1634.1	0.275737	1634.1	0.327417	1634.1	0.355372
2297.34	0.242159	1893	0.219265	1634.36	0.275835	1634.36	0.328103	1634.36	0.35583
2297.84	0.242019	1894	0.219254	1634.62	0.275693	1634.62	0.327975	1634.62	0.35545
2298.35	0.242092	1895	0.219256	1634.88	0.275822	1634.88	0.327907	1634.88	0.355286
2298.86	0.24235	1896	0.219228	1635.13	0.275982	1635.13	0.328326	1635.13	0.355722
2299.37	0.242532	1897	0.219167	1635.39	0.276062	1635.39	0.32845	1635.39	0.356067
2299.88	0.242904	1898	0.219071	1635.65	0.275862	1635.65	0.328344	1635.65	0.355999
2300.39	0.24308	1899	0.219004	1635.91	0.275541	1635.91	0.327812	1635.91	0.35585
2300.9	0.242868	1900	0.218979	1636.16	0.27521	1636.16	0.327217	1636.17	0.355804
2301.41	0.242707	1901	0.218955	1636.42	0.275083	1636.42	0.327103	1636.42	0.355918
2301.93	0.242724	1902	0.218977	1636.68	0.275479	1636.68	0.327816	1636.68	0.355786
2302.44	0.242625	1903	0.218942	1636.94	0.276007	1636.94	0.328522	1636.94	0.355537
2302.95	0.242412	1904	0.218867	1637.2	0.276131	1637.2	0.328336	1637.2	0.355843
2303.46	0.242455	1905	0.21883	1637.46	0.276067	1637.46	0.328095	1637.46	0.355816
2303.97	0.24288	1906	0.218796	1637.72	0.276002	1637.72	0.327933	1637.72	0.355494
2304.48	0.243074	1907	0.218785	1637.97	0.27575	1637.97	0.327487	1637.97	0.355293
2304.99	0.242724	1908	0.218843	1638.23	0.275621	1638.23	0.327508	1638.23	0.354969
2305.51	0.242519	1909	0.218866	1638.49	0.275641	1638.49	0.32771	1638.49	0.355144
2306.02	0.242374	1910	0.218862	1638.75	0.275508	1638.75	0.327665	1638.75	0.355159
2306.53	0.242118	1911	0.218864	1639.01	0.27578	1639.01	0.327483	1639.01	0.355208
2307.05	0.242176	1912	0.218836	1639.27	0.275991	1639.27	0.327376	1639.27	0.355592
2307.56	0.242215	1913	0.218775	1639.53	0.275715	1639.53	0.327556	1639.53	0.355892
2308.07	0.242223	1914	0.218727	1639.79	0.275593	1639.79	0.327644	1639.79	0.35576
2308.59	0.242126	1915	0.21867	1640.05	0.275869	1640.05	0.327618	1640.05	0.35554
2309.1	0.242311	1916	0.218617	1640.31	0.276033	1640.31	0.327745	1640.31	0.355741
2309.62	0.2425	1917	0.218545	1640.57	0.275949	1640.57	0.327566	1640.57	0.355684
2310.13	0.242365	1918	0.218511	1640.82	0.275468	1640.82	0.327178	1640.82	0.355701
2310.65	0.242253	1919	0.218503	1641.08	0.275406	1641.08	0.327126	1641.08	0.355869
2311.16	0.242161	1920	0.218472	1641.34	0.275733	1641.34	0.327429	1641.34	0.355746
2311.68	0.242275	1921	0.218462	1641.6	0.276013	1641.6	0.327745	1641.6	0.355608
2312.19	0.242431	1922	0.218498	1641.86	0.276115	1641.86	0.327605	1641.86	0.355864
2312.71	0.24235	1923	0.218491	1642.12	0.275679	1642.12	0.327808	1642.12	0.355916
2313.22	0.242232	1924	0.218448	1642.38	0.275588	1642.38	0.328342	1642.38	0.355584
2313.74	0.242376	1925	0.218438	1642.64	0.275902	1642.64	0.328123	1642.64	0.355319
2314.26	0.242528	1926	0.218432	1642.9	0.276138	1642.9	0.327783	1642.9	0.355151
2314.77	0.242461	1927	0.218421	1643.16	0.276006	1643.16	0.327913	1643.17	0.355452
2315.29	0.242721	1928	0.218443	1643.43	0.275577	1643.43	0.328103	1643.43	0.355814
2315.81	0.243018	1929	0.218453	1643.69	0.275822	1643.69	0.328382	1643.69	0.35558
2316.32	0.242459	1930	0.218467	1643.95	0.276289	1643.95	0.328353	1643.95	0.35545
2316.84	0.241967	1931	0.218473	1644.21	0.276149	1644.21	0.327737	1644.21	0.355436
2317.36	0.242202	1932	0.218459	1644.47	0.275615	1644.47	0.327723	1644.47	0.355632
2317.88	0.242359	1933	0.218466	1644.73	0.275523	1644.73	0.327702	1644.73	0.355968
2318.39	0.242429	1934	0.218476	1644.99	0.275808	1644.99	0.327533	1644.99	0.355466
2318.91	0.242419	1935	0.218512	1645.25	0.275784	1645.25	0.327361	1645.25	0.355291
2319.43	0.242388	1936	0.218495	1645.51	0.275728	1645.51	0.327452	1645.51	0.355544
2319.95	0.242242	1937	0.218479	1645.77	0.275989	1645.77	0.327461	1645.77	0.355357
2320.47	0.242361	1938	0.218422	1646.03	0.276107	1646.03	0.327483	1646.03	0.355391
2320.99	0.242406	1939	0.218283	1646.3	0.276071	1646.3	0.327746	1646.3	0.355767
2321.51	0.242367	1940	0.218201	1646.56	0.27575	1646.56	0.328076	1646.56	0.355755
2322.03	0.242532	1941	0.218126	1646.82	0.275519	1646.82	0.327979	1646.82	0.35588
2322.55	0.242526	1942	0.218076	1647.08	0.276046	1647.08	0.327663	1647.08	0.356297
2323.07	0.242301	1943	0.218054	1647.34	0.276329	1647.34	0.327743	1647.34	0.356236
2323.59	0.242146	1944	0.218085	1647.6	0.275998	1647.6	0.327909	1647.6	0.356129
2324.11	0.242408	1945	0.218113	1647.87	0.275958	1647.87	0.327783	1647.87	0.356176
2324.63	0.242863	1946	0.218197	1648.13	0.276182	1648.13	0.327826	1648.13	0.355714
2325.15	0.242975	1947	0.218207	1648.39	0.275986	1648.39	0.328163	1648.39	0.35549
2325.67	0.243078	1948	0.218202	1648.65	0.275568	1648.65	0.327934	1648.65	0.355675
2326.2	0.24311	1949	0.218175	1648.91	0.275372	1648.91	0.327675	1648.91	0.355539
2326.72	0.242917	1950	0.218088	1649.18	0.275621	1649.18	0.328059	1649.18	0.355705
2327.24	0.242717	1951	0.218027	1649.44	0.275897	1649.44	0.328024	1649.44	0.356323
2327.76	0.242606	1952	0.217968	1649.7	0.2762	1649.7	0.327626	1649.7	0.356172
2328.28	0.242827	1953	0.217943	1649.96	0.276162	1649.96	0.327748	1649.96	0.356112
2328.81	0.243065	1954	0.217893	1650.23	0.275857	1650.23	0.327745	1650.23	0.356178
2329.33	0.243083	1955	0.217819	1650.49	0.275739	1650.49	0.327822	1650.49	0.356081
2329.85	0.242861	1956	0.217795	1650.75	0.276178	1650.75	0.327871	1650.75	0.356233
2330.38	0.242777	1957	0.217762	1651.01	0.276396	1651.01	0.32733	1651.01	0.356119
2330.9	0.242786	1958	0.21771	1651.28	0.276046	1651.28	0.327347	1651.28	0.355932
2331.43	0.242648	1959	0.217677	1651.54	0.276236	1651.54	0.327758	1651.54	0.355694
2331.95	0.242696	1960	0.217629	1651.8	0.276322	1651.8	0.328109	1651.8	0.355483
2332.47	0.242504	1961	0.217514	1652.07	0.27606	1652.07	0.328413	1652.07	0.355753
2333	0.242273	1962	0.217467	1652.33	0.276064	1652.33	0.328309	1652.33	0.355817
2333.52	0.242365	1963	0.217465	1652.59	0.276469	1652.59	0.327995	1652.59	0.355672
2334.05	0.242687	1964	0.217442	1652.86	0.276559	1652.86	0.32788	1652.86	0.355681
2334.57	0.243011	1965	0.217446	1653.12	0.276645	1653.12	0.328066	1653.12	0.355596
2335.1	0.242979	1966	0.217478	1653.38	0.276765	1653.38	0.328088	1653.38	0.355457
2335.63	0.242865	1967	0.217426	1653.65	0.276732	1653.65	0.328082	1653.65	0.35561
2336.15	0.243074	1968	0.217395	1653.91	0.27636	1653.91	0.328179	1653.91	0.355918
2336.68	0.243065	1969	0.217381	1654.17	0.276327	1654.17	0.327593	1654.17	0.356043
2337.21	0.242844	1970	0.217357	1654.44	0.276225	1654.44	0.327706	1654.44	0.355812
2337.73	0.242986	1971	0.217334	1654.7	0.276427	1654.7	0.328155	1654.7	0.355765
2338.26	0.243259	1972	0.217349	1654.97	0.276253	1654.97	0.327907	1654.97	0.355599
2338.79	0.24305	1973	0.217324	1655.23	0.275975	1655.23	0.328247	1655.23	0.355243
2339.31	0.242777	1974	0.217275	1655.49	0.276334	1655.49	0.328489	1655.49	0.355539
2339.84	0.242775	1975	0.217205	1655.76	0.276456	1655.76	0.328173	1655.76	0.356001
2340.37	0.242539	1976	0.217108	1656.02	0.27586	1656.02	0.328095	1656.02	0.355788
2340.9	0.242575	1977	0.217076	1656.29	0.275563	1656.29	0.328124	1656.29	0.355649
2341.43	0.242943	1978	0.217078	1656.55	0.275768	1656.55	0.328262	1656.55	0.355544
2341.96	0.242926	1979	0.217101	1656.82	0.276178	1656.82	0.328099	1656.82	0.355601
2342.49	0.242584	1980	0.217104	1657.08	0.276587	1657.08	0.327777	1657.08	0.355753
2343.01	0.242532	1981	0.217079	1657.35	0.276623	1657.35	0.327776	1657.35	0.356129
2343.54	0.242779	1982	0.217048	1657.61	0.276017	1657.61	0.328165	1657.61	0.356219
2344.07	0.242829	1983	0.216948	1657.88	0.276064	1657.88	0.328349	1657.88	0.356089
2344.6	0.242898	1984	0.216909	1658.14	0.276409	1658.14	0.328233	1658.14	0.355888
2345.13	0.242878	1985	0.216916	1658.41	0.276403	1658.41	0.328353	1658.41	0.355717
2345.66	0.242837	1986	0.216895	1658.67	0.276487	1658.67	0.328576	1658.67	0.355733
2346.2	0.242876	1987	0.216871	1658.94	0.276409	1658.94	0.328214	1658.94	0.355888
2346.73	0.242663	1988	0.216826	1659.2	0.27645	1659.2	0.328146	1659.2	0.355499
2347.26	0.242298	1989	0.216827	1659.47	0.276639	1659.47	0.328712	1659.47	0.355424
2347.79	0.242234	1990	0.216855	1659.73	0.276238	1659.73	0.328681	1659.73	0.355873
2348.32	0.242533	1991	0.216868	1660	0.276102	1660	0.32828	1660	0.355923
2348.85	0.242681	1992	0.216895	1660.27	0.276242	1660.27	0.328233	1660.27	0.356271
2349.38	0.242674	1993	0.216866	1660.53	0.27632	1660.53	0.327896	1660.53	0.35659
2349.92	0.242666	1994	0.216836	1660.8	0.276436	1660.8	0.327838	1660.8	0.356514
2350.45	0.243033	1995	0.21679	1661.06	0.276648	1661.06	0.328303	1661.06	0.356136
2350.98	0.242956	1996	0.216703	1661.33	0.276755	1661.33	0.328518	1661.33	0.355409
2351.52	0.242524	1997	0.216656	1661.6	0.276233	1661.6	0.328012	1661.6	0.355322
2352.05	0.242638	1998	0.216617	1661.86	0.276022	1661.86	0.32771	1661.86	0.355289
2352.58	0.242865	1999	0.216578	1662.13	0.276251	1662.13	0.328026	1662.13	0.355315
2353.12	0.242509	2000	0.21654	1662.39	0.276009	1662.39	0.328152	1662.39	0.3554
2353.65	0.242554	2001	0.216575	1662.66	0.275948	1662.66	0.328398	1662.66	0.355876
2354.18	0.243007	2002	0.216573	1662.93	0.276387	1662.93	0.328801	1662.93	0.356398
2354.72	0.24307	2003	0.216558	1663.19	0.276619	1663.19	0.328784	1663.19	0.356612
2355.25	0.243069	2004	0.216569	1663.46	0.276814	1663.46	0.328148	1663.46	0.356387
2355.79	0.243229	2005	0.216558	1663.73	0.276576	1663.73	0.328314	1663.73	0.3562
2356.32	0.242887	2006	0.216499	1664	0.276318	1664	0.32838	1664	0.35623
2356.86	0.24258	2007	0.216428	1664.26	0.27651	1664.26	0.328157	1664.26	0.356204
2357.4	0.242767	2008	0.216375	1664.53	0.276926	1664.53	0.327942	1664.53	0.35601
2357.93	0.243018	2009	0.216296	1664.8	0.276716	1664.8	0.328148	1664.8	0.356278
2358.47	0.242889	2010	0.216247	1665.06	0.276362	1665.06	0.328487	1665.06	0.356062
2359.01	0.242939	2011	0.216229	1665.33	0.276436	1665.33	0.328276	1665.33	0.35588
2359.54	0.242838	2012	0.216219	1665.6	0.276692	1665.6	0.32783	1665.6	0.356074
2360.08	0.242831	2013	0.216188	1665.87	0.276325	1665.87	0.327834	1665.87	0.356515
2360.62	0.24288	2014	0.216151	1666.13	0.276273	1666.13	0.32813	1666.13	0.356569
2361.15	0.242636	2015	0.216106	1666.4	0.276505	1666.4	0.327692	1666.4	0.356533
2361.69	0.242816	2016	0.216102	1666.67	0.276401	1666.67	0.327681	1666.67	0.356432
2362.23	0.243016	2017	0.216106	1666.94	0.276554	1666.94	0.328091	1666.94	0.356283
2362.77	0.242724	2018	0.21608	1667.21	0.276714	1667.21	0.328136	1667.21	0.356152
2363.31	0.242663	2019	0.216094	1667.47	0.276371	1667.47	0.328047	1667.47	0.355966
2363.84	0.242896	2020	0.216091	1667.74	0.27624	1667.74	0.327776	1667.74	0.35601
2364.38	0.243214	2021	0.216092	1668.01	0.27667	1668.01	0.327735	1668.01	0.356301
2364.92	0.243345	2022	0.216111	1668.28	0.276812	1668.28	0.328312	1668.28	0.356292
2365.46	0.243089	2023	0.216099	1668.55	0.276962	1668.55	0.328442	1668.55	0.356408
2366	0.243188	2024	0.216088	1668.82	0.277011	1668.82	0.328402	1668.82	0.356226
2366.54	0.243469	2025	0.216033	1669.08	0.277095	1669.08	0.328522	1669.08	0.356124
2367.08	0.243338	2026	0.215931	1669.35	0.276855	1669.35	0.328596	1669.35	0.356185
2367.62	0.243192	2027	0.215848	1669.62	0.276705	1669.62	0.328181	1669.62	0.355746
2368.16	0.243106	2028	0.215775	1669.89	0.276932	1669.89	0.327998	1669.89	0.355781
2368.7	0.243009	2029	0.215725	1670.16	0.276912	1670.16	0.328266	1670.16	0.355991
2369.25	0.243156	2030	0.215698	1670.43	0.276899	1670.43	0.328425	1670.43	0.356003
2369.79	0.242941	2031	0.215663	1670.7	0.276808	1670.7	0.328745	1670.7	0.355883
2370.33	0.242552	2032	0.215659	1670.97	0.276652	1670.97	0.328944	1670.97	0.355923
2370.87	0.242865	2033	0.21573	1671.24	0.276832	1671.24	0.328656	1671.24	0.355883
2371.41	0.24299	2034	0.215773	1671.51	0.276973	1671.51	0.328407	1671.51	0.355608
2371.96	0.242866	2035	0.215829	1671.78	0.277033	1671.78	0.328658	1671.78	0.355674
2372.5	0.242747	2036	0.215891	1672.04	0.276797	1672.04	0.32877	1672.04	0.35592
2373.04	0.24275	2037	0.215985	1672.31	0.276343	1672.31	0.328615	1672.31	0.35584
2373.58	0.242737	2038	0.216013	1672.58	0.276138	1672.58	0.328508	1672.58	0.355978
2374.13	0.242685	2039	0.216014	1672.85	0.276507	1672.85	0.328875	1672.85	0.35603
2374.67	0.242996	2040	0.216056	1673.12	0.276734	1673.12	0.3289	1673.12	0.355707
2375.22	0.243205	2041	0.216018	1673.39	0.276906	1673.39	0.32827	1673.39	0.356159
2375.76	0.243037	2042	0.215893	1673.66	0.277015	1673.66	0.328057	1673.66	0.356103
2376.3	0.242866	2043	0.215823	1673.93	0.276636	1673.93	0.328454	1673.93	0.355622
2376.85	0.242694	2044	0.215775	1674.2	0.276385	1674.2	0.328923	1674.2	0.355856
2377.39	0.242724	2045	0.215716	1674.47	0.276601	1674.47	0.329202	1674.47	0.35633
2377.94	0.243065	2046	0.215695	1674.75	0.276745	1674.75	0.329131	1674.75	0.356514
2378.48	0.243003	2047	0.215678	1675.02	0.27665	1675.02	0.328993	1675.02	0.356436
2379.03	0.242926	2048	0.215671	1675.29	0.276583	1675.29	0.32869	1675.29	0.356269
2379.58	0.242629	2049	0.21566	1675.56	0.276723	1675.56	0.328382	1675.56	0.35628
2380.12	0.242459	2050	0.215694	1675.83	0.27701	1675.83	0.328658	1675.83	0.356025
2380.67	0.242853	2051	0.215664	1676.1	0.277173	1676.1	0.329117	1676.1	0.356185
2381.21	0.242928	2052	0.215585	1676.37	0.277148	1676.37	0.329111	1676.37	0.356463
2381.76	0.242988	2053	0.215519	1676.64	0.276863	1676.64	0.329032	1676.64	0.356224
2382.31	0.243287	2054	0.215495	1676.91	0.276714	1676.91	0.329187	1676.91	0.355965
2382.86	0.243175	2055	0.215472	1677.18	0.276612	1677.18	0.329189	1677.18	0.356051
2383.4	0.242999	2056	0.215526	1677.45	0.276509	1677.45	0.329055	1677.45	0.356429
2383.95	0.242872	2057	0.21556	1677.73	0.276429	1677.73	0.328658	1677.73	0.356633
2384.5	0.242981	2058	0.215517	1678	0.27646	1678	0.328351	1678	0.356377
2385.05	0.242934	2059	0.21551	1678.27	0.276803	1678.27	0.328508	1678.27	0.355857
2385.6	0.242786	2060	0.21549	1678.54	0.27718	1678.54	0.328642	1678.54	0.355544
2386.15	0.243121	2061	0.215394	1678.81	0.276879	1678.81	0.328252	1678.81	0.355798
2386.7	0.243207	2062	0.215353	1679.08	0.276737	1679.08	0.328173	1679.08	0.356446
2387.25	0.243046	2063	0.215337	1679.36	0.276559	1679.36	0.328427	1679.36	0.356564
2387.8	0.243042	2064	0.21529	1679.63	0.276549	1679.63	0.328962	1679.63	0.35571
2388.35	0.243115	2065	0.215239	1679.9	0.276928	1679.9	0.329096	1679.9	0.355746
2388.9	0.243237	2066	0.215217	1680.17	0.277022	1680.17	0.328877	1680.17	0.355999
2389.45	0.24345	2067	0.215199	1680.44	0.277155	1680.44	0.329163	1680.44	0.355888
2390	0.243272	2068	0.215162	1680.72	0.277438	1680.72	0.329222	1680.72	0.355608
2390.55	0.242913	2069	0.215137	1680.99	0.277513	1680.99	0.328782	1680.99	0.355587
2391.1	0.242666	2070	0.215104	1681.26	0.277218	1681.26	0.328869	1681.26	0.356032
2391.65	0.242874	2071	0.215049	1681.53	0.27714	1681.53	0.328737	1681.53	0.356079
2392.2	0.243106	2072	0.214978	1681.81	0.276993	1681.81	0.328677	1681.81	0.356004
2392.75	0.242831	2073	0.214933	1682.08	0.276734	1682.08	0.328791	1682.08	0.356384
2393.31	0.242872	2074	0.21491	1682.35	0.276732	1682.35	0.328838	1682.35	0.356205
2393.86	0.24302	2075	0.214889	1682.63	0.276716	1682.63	0.328826	1682.63	0.356067
2394.41	0.243132	2076	0.214852	1682.9	0.276932	1682.9	0.328601	1682.9	0.356221
2394.96	0.243233	2077	0.214835	1683.17	0.277258	1683.17	0.328572	1683.17	0.356115
2395.52	0.24308	2078	0.214846	1683.45	0.277258	1683.45	0.32865	1683.45	0.355866
2396.07	0.243012	2079	0.214829	1683.72	0.276997	1683.72	0.328679	1683.72	0.356058
2396.62	0.243123	2080	0.214786	1683.99	0.276494	1683.99	0.328826	1683.99	0.356221
2397.18	0.243486	2081	0.214791	1684.27	0.276211	1684.27	0.329022	1684.27	0.35629
2397.73	0.243459	2082	0.214816	1684.54	0.276505	1684.54	0.329136	1684.54	0.356572
2398.29	0.243353	2083	0.214823	1684.81	0.276997	1684.81	0.329262	1684.81	0.356709
2398.84	0.243327	2084	0.214822	1685.09	0.276823	1685.09	0.329629	1685.09	0.356605
2399.4	0.243089	2085	0.214837	1685.36	0.277057	1685.36	0.329336	1685.36	0.356469
2399.95	0.242951	2086	0.214828	1685.63	0.277266	1685.63	0.328956	1685.63	0.35664
2400.51	0.243083	2087	0.214778	1685.91	0.277091	1685.91	0.32889	1685.91	0.356424
2401.06	0.243076	2088	0.214774	1686.18	0.276835	1686.18	0.328923	1686.18	0.356017
2401.62	0.24307	2089	0.214807	1686.46	0.277124	1686.46	0.329078	1686.46	0.356148
2402.18	0.243261	2090	0.214793	1686.73	0.277409	1686.73	0.328948	1686.73	0.356365
2402.73	0.243059	2091	0.214794	1687.01	0.277048	1687.01	0.328983	1687.01	0.356212
2403.29	0.242904	2092	0.214828	1687.28	0.277086	1687.28	0.329183	1687.28	0.356105
2403.85	0.24319	2093	0.214889	1687.55	0.277529	1687.55	0.329127	1687.55	0.356311
2404.4	0.24317	2094	0.214922	1687.83	0.277558	1687.83	0.328793	1687.83	0.355987
2404.96	0.243001	2095	0.215004	1688.1	0.277061	1688.1	0.32902	1688.1	0.355736
2405.52	0.242921	2096	0.215021	1688.38	0.276875	1688.38	0.329534	1688.38	0.355785
2406.08	0.24281	2097	0.215	1688.65	0.27697	1688.65	0.329299	1688.65	0.356036
2406.64	0.242717	2098	0.214949	1688.93	0.277035	1688.93	0.329183	1688.93	0.356475
2407.2	0.242625	2099	0.214893	1689.2	0.277238	1689.2	0.329144	1689.2	0.35655
2407.75	0.242474	2100	0.214817	1689.48	0.277355	1689.48	0.329082	1689.48	0.356659
2408.31	0.242992	2101	0.214695	1689.75	0.277391	1689.75	0.329196	1689.75	0.356638
2408.87	0.243512	2102	0.214659	1690.03	0.277093	1690.03	0.329774	1690.03	0.356747
2409.43	0.243231	2103	0.214659	1690.31	0.276843	1690.31	0.330007	1690.31	0.35672
2409.99	0.24322	2104	0.214629	1690.58	0.277106	1690.58	0.329704	1690.58	0.356543
2410.55	0.243398	2105	0.214695	1690.86	0.277157	1690.86	0.329497	1690.86	0.356332
2411.11	0.243549	2106	0.214744	1691.13	0.277033	1691.13	0.329497	1691.13	0.356418
2411.67	0.243424	2107	0.214755	1691.41	0.277013	1691.41	0.329563	1691.41	0.35677
2412.24	0.243259	2108	0.214761	1691.68	0.277493	1691.68	0.329514	1691.68	0.356747
2412.8	0.243035	2109	0.21476	1691.96	0.277536	1691.96	0.329574	1691.96	0.356524
2413.36	0.243029	2110	0.214728	1692.24	0.277144	1692.24	0.32964	1692.24	0.356694
2413.92	0.242799	2111	0.21469	1692.51	0.276832	1692.51	0.329489	1692.51	0.356403
2414.48	0.242982	2112	0.214636	1692.79	0.276972	1692.79	0.329082	1692.79	0.356747
2415.04	0.243445	2113	0.214593	1693.07	0.277218	1693.07	0.329115	1693.07	0.357379
2415.61	0.243325	2114	0.214532	1693.34	0.2774	1693.34	0.329487	1693.34	0.356948
2416.17	0.242851	2115	0.2145	1693.62	0.27776	1693.62	0.329322	1693.62	0.356288
2416.73	0.243141	2116	0.214516	1693.9	0.277923	1693.9	0.32896	1693.9	0.356375
2417.3	0.243278	2117	0.2145	1694.17	0.277683	1694.17	0.329208	1694.17	0.356488
2417.86	0.243381	2118	0.214467	1694.45	0.277536	1694.45	0.329398	1694.45	0.356311
2418.42	0.24336	2119	0.214413	1694.73	0.277563	1694.73	0.32952	1694.73	0.356474
2418.99	0.243119	2120	0.21434	1695	0.277351	1695	0.329538	1695	0.356387
2419.55	0.243104	2121	0.214264	1695.28	0.277349	1695.28	0.329212	1695.28	0.356415
2420.12	0.243082	2122	0.21418	1695.56	0.277302	1695.56	0.329047	1695.56	0.356993
2420.68	0.243175	2123	0.214134	1695.83	0.277071	1695.83	0.329352	1695.83	0.356718
2421.25	0.243282	2124	0.214075	1696.11	0.277086	1696.11	0.329526	1696.11	0.355746
2421.81	0.243416	2125	0.214036	1696.39	0.27701	1696.39	0.329227	1696.39	0.355831
2422.38	0.243465	2126	0.214004	1696.67	0.27685	1696.67	0.329398	1696.67	0.356456
2422.94	0.243357	2127	0.213992	1696.94	0.277184	1696.94	0.329584	1696.94	0.35659
2423.51	0.243164	2128	0.21396	1697.22	0.277326	1697.22	0.329452	1697.22	0.356243
2424.08	0.24302	2129	0.213935	1697.5	0.277498	1697.5	0.329289	1697.5	0.356178
2424.64	0.243276	2130	0.213892	1697.78	0.277609	1697.78	0.328962	1697.78	0.356359
2425.21	0.243141	2131	0.213824	1698.06	0.277304	1698.06	0.329109	1698.06	0.356756
2425.78	0.242904	2132	0.213778	1698.33	0.277322	1698.33	0.329175	1698.33	0.356782
2426.35	0.243188	2133	0.213755	1698.61	0.277741	1698.61	0.329257	1698.61	0.356562
2426.91	0.243428	2134	0.213722	1698.89	0.277956	1698.89	0.329464	1698.89	0.356138
2427.48	0.243252	2135	0.213693	1699.17	0.27766	1699.17	0.329635	1699.17	0.356048
2428.05	0.243256	2136	0.213652	1699.45	0.277513	1699.45	0.329733	1699.45	0.356621
2428.62	0.243239	2137	0.213638	1699.73	0.277743	1699.73	0.329745	1699.73	0.35677
2429.19	0.243338	2138	0.21368	1700	0.277467	1700	0.329887	1700	0.356685
2429.76	0.2431	2139	0.213695	1700.28	0.277148	1700.28	0.329898	1700.28	0.357383
2430.33	0.242893	2140	0.213726	1700.56	0.277224	1700.56	0.329693	1700.56	0.357251
2430.9	0.24304	2141	0.213701	1700.84	0.277268	1700.84	0.329574	1700.84	0.356389
2431.47	0.243046	2142	0.213617	1701.12	0.277224	1701.12	0.329573	1701.12	0.356269
2432.04	0.243358	2143	0.213528	1701.4	0.277126	1701.4	0.329289	1701.4	0.356481
2432.61	0.243764	2144	0.213386	1701.68	0.277373	1701.68	0.329132	1701.68	0.356758
2433.18	0.243572	2145	0.213317	1701.96	0.277565	1701.96	0.329578	1701.96	0.356955
2433.75	0.243413	2146	0.213273	1702.24	0.277692	1702.24	0.330007	1702.24	0.356901
2434.32	0.243744	2147	0.213219	1702.52	0.277918	1702.52	0.32971	1702.52	0.356986
2434.89	0.243622	2148	0.213207	1702.8	0.277654	1702.8	0.329679	1702.8	0.356908
2435.46	0.243422	2149	0.213182	1703.08	0.277612	1703.08	0.329852	1703.08	0.356652
2436.04	0.243469	2150	0.213071	1703.36	0.277792	1703.36	0.329987	1703.36	0.356647
2436.61	0.24343	2151	0.212988	1703.64	0.277591	1703.64	0.329755	1703.64	0.356555
2437.18	0.243531	2152	0.213003	1703.92	0.277565	1703.92	0.329743	1703.92	0.356236
2437.75	0.243482	2153	0.212993	1704.2	0.277725	1704.2	0.329848	1704.2	0.356223
2438.33	0.243413	2154	0.213021	1704.48	0.277524	1704.48	0.330051	1704.48	0.35619
2438.9	0.24343	2155	0.213074	1704.76	0.277445	1704.76	0.329985	1704.76	0.356081
2439.47	0.243574	2156	0.213015	1705.04	0.277451	1705.04	0.329724	1705.04	0.355987
2440.05	0.243585	2157	0.212995	1705.32	0.27736	1705.32	0.329731	1705.32	0.356202
2440.62	0.243211	2158	0.213029	1705.6	0.27746	1705.6	0.329954	1705.6	0.356415
2441.2	0.24299	2159	0.212994	1705.88	0.277798	1705.88	0.330117	1705.88	0.356043
2441.77	0.243035	2160	0.213001	1706.16	0.277981	1706.16	0.329598	1706.16	0.355888
2442.35	0.243184	2161	0.213054	1706.44	0.277963	1706.44	0.329286	1706.44	0.356754
2442.92	0.243229	2162	0.213056	1706.72	0.277872	1706.72	0.329636	1706.72	0.357095
2443.5	0.243226	2163	0.213049	1707	0.277803	1707	0.329786	1707	0.356446
2444.07	0.24348	2164	0.213044	1707.28	0.277845	1707.28	0.330276	1707.28	0.356356
2444.65	0.243547	2165	0.213019	1707.56	0.27777	1707.56	0.330431	1707.56	0.356517
2445.23	0.243342	2166	0.212998	1707.84	0.277738	1707.84	0.330193	1707.84	0.356467
2445.8	0.242943	2167	0.212988	1708.13	0.277672	1708.13	0.329929	1708.13	0.356455
2446.38	0.242881	2168	0.212925	1708.41	0.277843	1708.41	0.330007	1708.41	0.356249
2446.96	0.243392	2169	0.212894	1708.69	0.277876	1708.69	0.330179	1708.69	0.356119
2447.54	0.243665	2170	0.212857	1708.97	0.277632	1708.97	0.329941	1708.97	0.356413
2448.11	0.243628	2171	0.212777	1709.25	0.277861	1709.25	0.330115	1709.25	0.356526
2448.69	0.243338	2172	0.212726	1709.53	0.278134	1709.53	0.330127	1709.53	0.356514
2449.27	0.243054	2173	0.212695	1709.82	0.277961	1709.82	0.329582	1709.82	0.356185
2449.85	0.242921	2174	0.212652	1710.1	0.277471	1710.1	0.329828	1710.1	0.355849
2450.43	0.243074	2175	0.212618	1710.38	0.277522	1710.38	0.330057	1710.38	0.356084
2451.01	0.243403	2176	0.212618	1710.66	0.277631	1710.66	0.329978	1710.66	0.356344
2451.59	0.243426	2177	0.212609	1710.94	0.277723	1710.94	0.32984	1710.94	0.356333
2452.17	0.243383	2178	0.212553	1711.23	0.278224	1711.23	0.329666	1711.23	0.356661
2452.75	0.243639	2179	0.212515	1711.51	0.278186	1711.51	0.329495	1711.51	0.356804
2453.33	0.243555	2180	0.212518	1711.79	0.277585	1711.79	0.329666	1711.79	0.356723
2453.91	0.243489	2181	0.212513	1712.07	0.27768	1712.07	0.329724	1712.07	0.356699
2454.49	0.243377	2182	0.212501	1712.36	0.277934	1712.36	0.329867	1712.36	0.356443
2455.07	0.243385	2183	0.212508	1712.64	0.277671	1712.64	0.329873	1712.64	0.356475
2455.65	0.243534	2184	0.212532	1712.92	0.277193	1712.92	0.330034	1712.92	0.356624
2456.23	0.243626	2185	0.212545	1713.21	0.27738	1713.21	0.329604	1713.21	0.356617
2456.81	0.243654	2186	0.21256	1713.49	0.277832	1713.49	0.329683	1713.49	0.357035
2457.4	0.243785	2187	0.212591	1713.77	0.277781	1713.77	0.330016	1713.77	0.3569
2457.98	0.243641	2188	0.21258	1714.05	0.277796	1714.05	0.329629	1714.05	0.356692
2458.56	0.243482	2189	0.212563	1714.34	0.277594	1714.34	0.330129	1714.34	0.356964
2459.14	0.243478	2190	0.212529	1714.62	0.277389	1714.62	0.330299	1714.62	0.357028
2459.73	0.243561	2191	0.212484	1714.91	0.277589	1714.91	0.330356	1714.91	0.356578
2460.31	0.24359	2192	0.212487	1715.19	0.2775	1715.19	0.330267	1715.19	0.356598
2460.89	0.243577	2193	0.21243	1715.47	0.277636	1715.47	0.330195	1715.47	0.356555
2461.48	0.24371	2194	0.212334	1715.76	0.277974	1715.76	0.330435	1715.76	0.356365
2462.06	0.243716	2195	0.212329	1716.04	0.278005	1716.04	0.330513	1716.04	0.35682
2462.65	0.243568	2196	0.212311	1716.32	0.277694	1716.32	0.330241	1716.32	0.357052
2463.23	0.243847	2197	0.212332	1716.61	0.27758	1716.61	0.33029	1716.61	0.356673
2463.82	0.24409	2198	0.212379	1716.89	0.277774	1716.89	0.330524	1716.89	0.35625
2464.4	0.243847	2199	0.212363	1717.18	0.27775	1717.18	0.330646	1717.18	0.355864
2464.99	0.243806	2200	0.212363	1717.46	0.277527	1717.46	0.330356	1717.46	0.356107
2465.58	0.243914	2201	0.212332	1717.75	0.277671	1717.75	0.330121	1717.75	0.356559
2466.16	0.243727	2202	0.2123	1718.03	0.277905	1718.03	0.329739	1718.03	0.356824
2466.75	0.243519	2203	0.212276	1718.32	0.278175	1718.32	0.329916	1718.32	0.35709
2467.34	0.243759	2204	0.212256	1718.6	0.278509	1718.6	0.33053	1718.6	0.356834
2467.92	0.243778	2205	0.212216	1718.89	0.278193	1718.89	0.330247	1718.88	0.356675
2468.51	0.243553	2206	0.212216	1719.17	0.277776	1719.17	0.329697	1719.17	0.356538
2469.1	0.243355	2207	0.212248	1719.46	0.278072	1719.46	0.329805	1719.45	0.356576
2469.69	0.243317	2208	0.212243	1719.74	0.278124	1719.74	0.330075	1719.74	0.35678
2470.27	0.243742	2209	0.212255	1720.03	0.277531	1720.03	0.330329	1720.03	0.356654
2470.86	0.244084	2210	0.212228	1720.31	0.277533	1720.31	0.330049	1720.31	0.356586
2471.45	0.243961	2211	0.212152	1720.6	0.277678	1720.6	0.330042	1720.6	0.356533
2472.04	0.243847	2212	0.212125	1720.88	0.277849	1720.88	0.330377	1720.88	0.35659
2472.63	0.243927	2213	0.212019	1721.17	0.278036	1721.17	0.330241	1721.17	0.356922
2473.22	0.24359	2214	0.211901	1721.45	0.277901	1721.45	0.330499	1721.45	0.357187
2473.81	0.24374	2215	0.211811	1721.74	0.27778	1721.74	0.33103	1721.74	0.357236
2474.4	0.244066	2216	0.211726	1722.02	0.278183	1722.02	0.330825	1722.03	0.35682
2474.99	0.243938	2217	0.211679	1722.31	0.277961	1722.31	0.330135	1722.31	0.356593
2475.58	0.24391	2218	0.21164	1722.6	0.277711	1722.6	0.330082	1722.6	0.356354
2476.17	0.244039	2219	0.211609	1722.88	0.278399	1722.88	0.330303	1722.88	0.356465
2476.76	0.243832	2220	0.211569	1723.17	0.278464	1723.17	0.330439	1723.17	0.356832
2477.36	0.24365	2221	0.21154	1723.46	0.278282	1723.46	0.330755	1723.46	0.357102
2477.95	0.243914	2222	0.211545	1723.74	0.277934	1723.74	0.330544	1723.74	0.357275
2478.54	0.243875	2223	0.211553	1724.03	0.277602	1724.03	0.330131	1724.03	0.356938
2479.13	0.243662	2224	0.211565	1724.32	0.277765	1724.32	0.330115	1724.32	0.356446
2479.73	0.243944	2225	0.211555	1724.6	0.277749	1724.6	0.330208	1724.6	0.356685
2480.32	0.243811	2226	0.211547	1724.89	0.277899	1724.89	0.330513	1724.89	0.356945
2480.91	0.243701	2227	0.211521	1725.18	0.278272	1725.18	0.330722	1725.18	0.356929
2481.51	0.244178	2228	0.211481	1725.46	0.278577	1725.46	0.330356	1725.46	0.356462
2482.1	0.244154	2229	0.211444	1725.75	0.278553	1725.75	0.330272	1725.75	0.356321
2482.69	0.243914	2230	0.211381	1726.04	0.27833	1726.04	0.330606	1726.04	0.356649
2483.29	0.244245	2231	0.211334	1726.33	0.278204	1726.33	0.33066	1726.33	0.356803
2483.88	0.244279	2232	0.211324	1726.61	0.278241	1726.61	0.330344	1726.61	0.356898
2484.48	0.244097	2233	0.211217	1726.9	0.278262	1726.9	0.330629	1726.9	0.356706
2485.07	0.244137	2234	0.211125	1727.19	0.277841	1727.19	0.330679	1727.19	0.356912
2485.67	0.243753	2235	0.211051	1727.48	0.277936	1727.48	0.330416	1727.48	0.357102
2486.27	0.243598	2236	0.210944	1727.76	0.27819	1727.76	0.330633	1727.76	0.35727
2486.86	0.243512	2237	0.210905	1728.05	0.278103	1728.05	0.330962	1728.05	0.356806
2487.46	0.243532	2238	0.210906	1728.34	0.277856	1728.34	0.330864	1728.34	0.356382
2488.06	0.243748	2239	0.210911	1728.63	0.277839	1728.63	0.330472	1728.63	0.356661
2488.65	0.243961	2240	0.210984	1728.92	0.278079	1728.92	0.330639	1728.92	0.357324
2489.25	0.244067	2241	0.211025	1729.2	0.278148	1729.2	0.33078	1729.2	0.357469
2489.85	0.24414	2242	0.211007	1729.49	0.278646	1729.49	0.330451	1729.49	0.357199
2490.45	0.244004	2243	0.211042	1729.78	0.278589	1729.78	0.330261	1729.78	0.356782
2491.04	0.243972	2244	0.211002	1730.07	0.278199	1730.07	0.330363	1730.07	0.356683
2491.64	0.243905	2245	0.210911	1730.36	0.278337	1730.36	0.330542	1730.36	0.356936
2492.24	0.243645	2246	0.21085	1730.65	0.278375	1730.65	0.330635	1730.65	0.35681
2492.84	0.24371	2247	0.210775	1730.94	0.278243	1730.94	0.330237	1730.94	0.356262
2493.44	0.243908	2248	0.210709	1731.22	0.278212	1731.22	0.330127	1731.22	0.356361
2494.04	0.243916	2249	0.210655	1731.51	0.277916	1731.51	0.330214	1731.51	0.357066
2494.64	0.243828	2250	0.210582	1731.8	0.277841	1731.8	0.330379	1731.8	0.357483
2495.24	0.243761	2251	0.210507	1732.09	0.278075	1732.09	0.330922	1732.09	0.357011
2495.84	0.24389	2252	0.210435	1732.38	0.278284	1732.38	0.330935	1732.38	0.356233
2496.44	0.243781	2253	0.210331	1732.67	0.278435	1732.67	0.330385	1732.67	0.356368
2497.04	0.243493	2254	0.210314	1732.96	0.278662	1732.96	0.330001	1732.96	0.357023
2497.64	0.243583	2255	0.210335	1733.25	0.278548	1733.25	0.330276	1733.25	0.357069
2498.25	0.24372	2256	0.210377	1733.54	0.278204	1733.54	0.330497	1733.54	0.35664
2498.85	0.244006	2257	0.210538	1733.83	0.277943	1733.83	0.330747	1733.83	0.356837
2499.45	0.244313	2258	0.210565	1734.12	0.27805	1734.12	0.330867	1734.12	0.357362
2500.05	0.244086	2259	0.210548	1734.41	0.278479	1734.41	0.330842	1734.41	0.357289
2500.66	0.243922	2260	0.210516	1734.7	0.278375	1734.7	0.330786	1734.7	0.356926
2501.26	0.244041	2261	0.21041	1734.99	0.278244	1734.99	0.330867	1734.99	0.356583
2501.86	0.244438	2262	0.210272	1735.28	0.278422	1735.28	0.330972	1735.28	0.356818
2502.47	0.244395	2263	0.210211	1735.57	0.278849	1735.57	0.330807	1735.57	0.357634
2503.07	0.244202	2264	0.210181	1735.86	0.278811	1735.86	0.330887	1735.86	0.357774
2503.67	0.24421	2265	0.210146	1736.15	0.278155	1736.15	0.330924	1736.15	0.35713
2504.28	0.244069	2266	0.210166	1736.44	0.277992	1736.44	0.330807	1736.44	0.356964
2504.88	0.243905	2267	0.210197	1736.73	0.278357	1736.73	0.330897	1736.73	0.357088
2505.49	0.243733	2268	0.210179	1737.02	0.278152	1737.02	0.331026	1737.02	0.357255
2506.09	0.243873	2269	0.210145	1737.32	0.278154	1737.32	0.330734	1737.32	0.357284
2506.7	0.243858	2270	0.210141	1737.61	0.278613	1737.61	0.330774	1737.61	0.357386
2507.31	0.243678	2271	0.210145	1737.9	0.278755	1737.9	0.331042	1737.9	0.357483
2507.91	0.243847	2272	0.210154	1738.19	0.278873	1738.19	0.330825	1738.19	0.35725
2508.52	0.243942	2273	0.21018	1738.48	0.278831	1738.48	0.330763	1738.48	0.356969
2509.13	0.243742	2274	0.210147	1738.77	0.278613	1738.77	0.330862	1738.77	0.356647
2509.73	0.243993	2275	0.210142	1739.06	0.278595	1739.06	0.330959	1739.06	0.356456
2510.34	0.244215	2276	0.210141	1739.36	0.278718	1739.36	0.330803	1739.36	0.356417
2510.95	0.24403	2277	0.210117	1739.65	0.278482	1739.65	0.330563	1739.65	0.356773
2511.56	0.244079	2278	0.210103	1739.94	0.278264	1739.94	0.330365	1739.94	0.357004
2512.17	0.244176	2279	0.210084	1740.23	0.278673	1740.23	0.330621	1740.23	0.356827
2512.77	0.244161	2280	0.210032	1740.52	0.279018	1740.52	0.331071	1740.52	0.356624
2513.38	0.244421	2281	0.210002	1740.82	0.278853	1740.82	0.330953	1740.82	0.35659
2513.99	0.244195	2282	0.209967	1741.11	0.27821	1741.11	0.330714	1741.11	0.35665
2514.6	0.243871	2283	0.209984	1741.4	0.278105	1741.4	0.330836	1741.4	0.35683
2515.21	0.243751	2284	0.210027	1741.69	0.278355	1741.69	0.330674	1741.69	0.356877
2515.82	0.243884	2285	0.210069	1741.99	0.278431	1741.99	0.330654	1741.99	0.356775
2516.43	0.244316	2286	0.210201	1742.28	0.278491	1742.28	0.330999	1742.28	0.356827
2517.05	0.243991	2287	0.21022	1742.57	0.27842	1742.57	0.331224	1742.57	0.356803
2517.66	0.243566	2288	0.210141	1742.86	0.278344	1742.86	0.331129	1742.86	0.356993
2518.27	0.243856	2289	0.21014	1743.16	0.278239	1743.16	0.330949	1743.16	0.356974
2518.88	0.243849	2290	0.210148	1743.45	0.278308	1743.45	0.330604	1743.45	0.35705
2519.49	0.243815	2291	0.210141	1743.74	0.278611	1743.74	0.330586	1743.74	0.357116
2520.1	0.24391	2292	0.210172	1744.04	0.278611	1744.04	0.330813	1744.04	0.357033
2520.72	0.244062	2293	0.210159	1744.33	0.278248	1744.33	0.331205	1744.33	0.357168
2521.33	0.244249	2294	0.210162	1744.62	0.278192	1744.62	0.33096	1744.62	0.357381
2521.94	0.244109	2295	0.210127	1744.92	0.2786	1744.92	0.330728	1744.92	0.357291
2522.56	0.243856	2296	0.210137	1745.21	0.278818	1745.21	0.331123	1745.21	0.357068
2523.17	0.24389	2297	0.210163	1745.5	0.278845	1745.5	0.331218	1745.5	0.357173
2523.78	0.244032	2298	0.210095	1745.8	0.278902	1745.8	0.330881	1745.8	0.357308
2524.4	0.244299	2299	0.210006	1746.09	0.278905	1746.09	0.331059	1746.09	0.357123
2525.01	0.244556	2300	0.210041	1746.39	0.278804	1746.39	0.331185	1746.39	0.357161
2525.63	0.244507	2301	0.210051	1746.68	0.278486	1746.68	0.331019	1746.68	0.357305
2526.24	0.244139	2302	0.210054	1746.97	0.278324	1746.97	0.331253	1746.97	0.357026
2526.86	0.243587	2303	0.210164	1747.27	0.278491	1747.27	0.331511	1747.27	0.356903
2527.47	0.243897	2304	0.210189	1747.56	0.278891	1747.56	0.331156	1747.56	0.356645
2528.09	0.244395	2305	0.210158	1747.86	0.278996	1747.86	0.330802	1747.86	0.356714
2528.71	0.244429	2306	0.21012	1748.15	0.278649	1748.15	0.330815	1748.15	0.357016
2529.32	0.244376	2307	0.210066	1748.45	0.278544	1748.45	0.331042	1748.45	0.357307
2529.94	0.244389	2308	0.210004	1748.74	0.278533	1748.74	0.331468	1748.74	0.357696
2530.56	0.244255	2309	0.209927	1749.04	0.27876	1749.04	0.331269	1749.04	0.357423
2531.18	0.243843	2310	0.209897	1749.33	0.278942	1749.33	0.330555	1749.33	0.356772
2531.79	0.243615	2311	0.209905	1749.63	0.279027	1749.63	0.330703	1749.63	0.356889
2532.41	0.243766	2312	0.209915	1749.92	0.279214	1749.92	0.330959	1749.92	0.357161
2533.03	0.243763	2313	0.20995	1750.22	0.279593	1750.22	0.330864	1750.22	0.35704
2533.65	0.243957	2314	0.209973	1750.51	0.279361	1750.51	0.330588	1750.51	0.357042
2534.27	0.244243	2315	0.210061	1750.81	0.278591	1750.81	0.330493	1750.81	0.357175
2534.89	0.244455	2316	0.210066	1751.1	0.278518	1751.1	0.330561	1751.1	0.357346
2535.51	0.244455	2317	0.209993	1751.4	0.278678	1751.4	0.330803	1751.4	0.35717
2536.13	0.244148	2318	0.209973	1751.7	0.2789	1751.7	0.330908	1751.7	0.356988
2536.75	0.244589	2319	0.209949	1751.99	0.278793	1751.99	0.330831	1751.99	0.35743
2537.37	0.244393	2320	0.209868	1752.29	0.27842	1752.29	0.330662	1752.29	0.357532
2537.99	0.243662	2321	0.20975	1752.58	0.278335	1752.58	0.330491	1752.58	0.357056
2538.61	0.243879	2322	0.209695	1752.88	0.278676	1752.88	0.330805	1752.88	0.356732
2539.23	0.244342	2323	0.20963	1753.18	0.279205	1753.18	0.331253	1753.18	0.356934
2539.86	0.244427	2324	0.209598	1753.47	0.279321	1753.47	0.331236	1753.47	0.357289
2540.48	0.2442	2325	0.209619	1753.77	0.279072	1753.77	0.331143	1753.77	0.35726
2541.1	0.24406	2326	0.20966	1754.07	0.278484	1754.07	0.331195	1754.07	0.357078
2541.72	0.244077	2327	0.209748	1754.36	0.27813	1754.36	0.331191	1754.36	0.356813
2542.35	0.244168	2328	0.209743	1754.66	0.278508	1754.66	0.331216	1754.66	0.356853
2542.97	0.244298	2329	0.209733	1754.96	0.279016	1754.96	0.331112	1754.96	0.357083
2543.59	0.244571	2330	0.209716	1755.25	0.279205	1755.25	0.331001	1755.25	0.357153
2544.22	0.244348	2331	0.209588	1755.55	0.278931	1755.55	0.331199	1755.55	0.3573
2544.84	0.24466	2332	0.20952	1755.85	0.278802	1755.85	0.331139	1755.85	0.357523
2545.47	0.244606	2333	0.209477	1756.15	0.278943	1756.15	0.331102	1756.15	0.357689
2546.09	0.244453	2334	0.209501	1756.44	0.279021	1756.44	0.330993	1756.44	0.357535
2546.72	0.244844	2335	0.209576	1756.74	0.27902	1756.74	0.331063	1756.74	0.357327
2547.34	0.245061	2336	0.209629	1757.04	0.27908	1757.04	0.33092	1757.04	0.35712
2547.97	0.244608	2337	0.209668	1757.34	0.278994	1757.34	0.331011	1757.34	0.356863
2548.59	0.244339	2338	0.209761	1757.63	0.278922	1757.63	0.331618	1757.63	0.356673
2549.22	0.244561	2339	0.209729	1757.93	0.279112	1757.93	0.331447	1757.93	0.356711
2549.85	0.24484	2340	0.209623	1758.23	0.279163	1758.23	0.331135	1758.23	0.357007
2550.48	0.244612	2341	0.209613	1758.53	0.279508	1758.53	0.331104	1758.53	0.357204
2551.1	0.244316	2342	0.209582	1758.83	0.279722	1758.83	0.331199	1758.83	0.357554
2551.73	0.244709	2343	0.209499	1759.13	0.279127	1759.13	0.331149	1759.13	0.357688
2552.36	0.244782	2344	0.209578	1759.42	0.278753	1759.42	0.331207	1759.42	0.357549
2552.99	0.243912	2345	0.209616	1759.72	0.278929	1759.72	0.331143	1759.72	0.357385
2553.62	0.243789	2346	0.209521	1760.02	0.279078	1760.02	0.331125	1760.02	0.357483
2554.24	0.244432	2347	0.209512	1760.32	0.278932	1760.32	0.331123	1760.32	0.357693
2554.87	0.24479	2348	0.209511	1760.62	0.278969	1760.62	0.330916	1760.62	0.357667
[truncated: 4,387 more rows]

## Sheet: Figure 3a
Wavelength (nm)	FB(1:1)	Wavelength (nm)	FB(1:2)	Wavelength (nm)	FB(1:3)	Wavelength (nm)	FB(1:9)	Wavelength (nm)	FB(1:99)	Wavelength (nm)	basalt 1 um
320	0.019674	320	0.022145	320	0.024369	320	0.041381	320	0.122294	320	0.154048
325	0.019562	325	0.022179	325	0.024511	325	0.042161	325	0.126169	325	0.160396
330	0.019664	330	0.022455	330	0.024876	330	0.042704	330	0.13013	330	0.166135
335	0.020009	335	0.022624	335	0.025112	335	0.043752	335	0.133818	335	0.17213
340	0.020239	340	0.023074	340	0.025619	340	0.044331	340	0.137732	340	0.177125
345	0.020511	345	0.023195	345	0.025852	345	0.045192	345	0.14113	345	0.182783
350	0.02029	350	0.023246	350	0.025993	350	0.04563	350	0.144829	350	0.187226
355	0.020186	355	0.023161	355	0.026049	355	0.046663	355	0.148144	355	0.192402
360	0.020255	360	0.023554	360	0.026499	360	0.047321	360	0.151807	360	0.196632
365	0.020708	365	0.023799	365	0.026944	365	0.048811	365	0.155011	365	0.201757
370	0.021066	370	0.024437	370	0.027651	370	0.0497	370	0.158605	370	0.205487
375	0.021637	375	0.024795	375	0.02826	375	0.051372	375	0.161568	375	0.210362
380	0.022215	380	0.025705	380	0.029271	380	0.052646	380	0.16517	380	0.213896
385	0.023088	385	0.026352	385	0.030263	385	0.054809	385	0.168284	385	0.218419
390	0.023721	390	0.026844	390	0.030971	390	0.05683	390	0.171806	390	0.221527
395	0.024355	395	0.027511	395	0.032002	395	0.058855	395	0.174754	395	0.225802
400	0.02649	400	0.029069	400	0.033422	400	0.061792	400	0.178223	400	0.231424
405	0.026938	405	0.029936	405	0.034895	405	0.063863	405	0.18089	405	0.232558
410	0.027384	410	0.030718	410	0.036424	410	0.065364	410	0.184247	410	0.23475
415	0.028551	415	0.031871	415	0.037762	415	0.068326	415	0.187052	415	0.237291
420	0.029697	420	0.033242	420	0.039397	420	0.070536	420	0.190389	420	0.239398
425	0.031088	425	0.034557	425	0.041118	425	0.073638	425	0.192865	425	0.242313
430	0.032614	430	0.036197	430	0.043109	430	0.076215	430	0.195704	430	0.24399
435	0.034143	435	0.037685	435	0.04507	435	0.079291	435	0.198149	435	0.245909
440	0.036161	440	0.039775	440	0.047492	440	0.08246	440	0.200933	440	0.246849
445	0.037053	445	0.040642	445	0.048795	445	0.085352	445	0.202461	445	0.247861
450	0.038868	450	0.042787	450	0.051195	450	0.088104	450	0.204791	450	0.248848
455	0.040827	455	0.044465	455	0.053592	455	0.091766	455	0.206477	455	0.249844
460	0.042499	460	0.046574	460	0.0559	460	0.094117	460	0.2085	460	0.250842
465	0.044827	465	0.047978	465	0.057842	465	0.097693	465	0.210253	465	0.25273
470	0.046461	470	0.049954	470	0.059818	470	0.099955	470	0.212352	470	0.253393
475	0.048524	475	0.051844	475	0.062149	475	0.103368	475	0.213725	475	0.255629
480	0.050183	480	0.053735	480	0.063826	480	0.10527	480	0.215682	480	0.256021
485	0.052147	485	0.055496	485	0.065875	485	0.108617	485	0.217254	485	0.257296
490	0.054769	490	0.058248	490	0.069429	490	0.111647	490	0.219073	490	0.257778
495	0.057523	495	0.060222	495	0.071687	495	0.115659	495	0.220535	495	0.25928
500	0.06063	500	0.063877	500	0.075794	500	0.1192	500	0.222586	500	0.259569
505	0.06462	505	0.067006	505	0.0796	505	0.124443	505	0.224137	505	0.261009
510	0.06828	510	0.070787	510	0.083478	510	0.127234	510	0.226339	510	0.261051
515	0.07329	515	0.07487	515	0.088532	515	0.134287	515	0.228036	515	0.262717
520	0.077881	520	0.07985	520	0.093779	520	0.138824	520	0.230227	520	0.262709
525	0.083392	525	0.084281	525	0.098858	525	0.145361	525	0.231952	525	0.263632
530	0.089	530	0.090021	530	0.104932	530	0.150259	530	0.233991	530	0.264056
535	0.094961	535	0.094763	535	0.109764	535	0.156091	535	0.235168	535	0.264922
540	0.100809	540	0.100566	540	0.116814	540	0.161545	540	0.237195	540	0.265439
545	0.107972	545	0.106704	545	0.123007	545	0.16751	545	0.238462	545	0.265978
550	0.114596	550	0.113514	550	0.129348	550	0.173286	550	0.240443	550	0.266195
555	0.121724	555	0.119806	555	0.136149	555	0.179249	555	0.242031	555	0.266784
560	0.129365	560	0.126499	560	0.142585	560	0.185751	560	0.243758	560	0.267026
565	0.137489	565	0.133448	565	0.149877	565	0.191702	565	0.245283	565	0.267596
570	0.146772	570	0.142415	570	0.158108	570	0.19778	570	0.246828	570	0.267961
575	0.157174	575	0.148711	575	0.163912	575	0.203723	575	0.248009	575	0.268546
580	0.165354	580	0.158004	580	0.173517	580	0.209357	580	0.24923	580	0.268825
585	0.175402	585	0.165888	585	0.18111	585	0.215076	585	0.250254	585	0.269311
590	0.185026	590	0.174827	590	0.189162	590	0.219977	590	0.25142	590	0.269545
595	0.195222	595	0.182603	595	0.19652	595	0.225891	595	0.25226	595	0.269935
600	0.204981	600	0.191518	600	0.203845	600	0.22978	600	0.253444	600	0.270104
605	0.21504	605	0.200359	605	0.210516	605	0.235103	605	0.253945	605	0.27048
610	0.225033	610	0.206638	610	0.217194	610	0.238148	610	0.255089	610	0.270623
615	0.234239	615	0.213496	615	0.222611	615	0.242415	615	0.255832	615	0.270972
620	0.242883	620	0.222181	620	0.229922	620	0.24516	620	0.256525	620	0.271169
625	0.251677	625	0.228296	625	0.235449	625	0.249058	625	0.257154	625	0.271611
630	0.259065	630	0.234636	630	0.239598	630	0.25075	630	0.258071	630	0.27183
635	0.267536	635	0.241158	635	0.245046	635	0.253329	635	0.25851	635	0.272215
640	0.273485	640	0.246677	640	0.248771	640	0.255348	640	0.259192	640	0.272411
645	0.280938	645	0.251945	645	0.252843	645	0.257665	645	0.259649	645	0.272872
650	0.286776	650	0.256642	650	0.25628	650	0.259318	650	0.26031	650	0.272734
655	0.293473	655	0.261613	655	0.259711	655	0.261517	655	0.260814	655	0.273189
660	0.29957	660	0.265518	660	0.262704	660	0.262956	660	0.261434	660	0.272991
665	0.304444	665	0.269363	665	0.265323	665	0.264472	665	0.261634	665	0.273657
670	0.30905	670	0.273172	670	0.267581	670	0.265474	670	0.262217	670	0.273718
675	0.314285	675	0.276097	675	0.269682	675	0.266777	675	0.262437	675	0.27409
680	0.318818	680	0.279671	680	0.272215	680	0.267426	680	0.262863	680	0.273961
685	0.323641	685	0.282875	685	0.273725	685	0.268556	685	0.262999	685	0.274815
690	0.32775	690	0.285949	690	0.276331	690	0.269328	690	0.263529	690	0.274626
695	0.332184	695	0.288552	695	0.278294	695	0.270311	695	0.263705	695	0.275073
700	0.335621	700	0.29128	700	0.279875	700	0.271036	700	0.264169	700	0.275009
705	0.339884	705	0.293543	705	0.281672	705	0.271824	705	0.2643	705	0.275679
710	0.343088	710	0.295993	710	0.282682	710	0.272403	710	0.264732	710	0.275424
715	0.346321	715	0.297663	715	0.284177	715	0.273085	715	0.26499	715	0.275882
720	0.349042	720	0.299136	720	0.285216	720	0.273173	720	0.26533	720	0.275855
725	0.351886	725	0.301585	725	0.286406	725	0.274368	725	0.265522	725	0.276352
730	0.353736	730	0.302052	730	0.287205	730	0.274288	730	0.265808	730	0.275984
735	0.356305	735	0.304346	735	0.288211	735	0.274829	735	0.265819	735	0.276391
740	0.358506	740	0.304903	740	0.28854	740	0.274661	740	0.265933	740	0.276087
745	0.35961	745	0.305795	745	0.28919	745	0.274844	745	0.265952	745	0.276177
750	0.361025	750	0.306094	750	0.289012	750	0.274786	750	0.265862	750	0.275864
755	0.361617	755	0.306317	755	0.288873	755	0.274734	755	0.265547	755	0.276079
760	0.362052	760	0.306492	760	0.288755	760	0.274456	760	0.265528	760	0.275514
765	0.362451	765	0.306618	765	0.288646	765	0.27432	765	0.265404	765	0.275521
770	0.362638	770	0.306521	770	0.288203	770	0.273952	770	0.265306	770	0.275206
775	0.36273	775	0.306507	775	0.288291	775	0.273954	775	0.265189	775	0.275182
780	0.362427	780	0.306283	780	0.288144	780	0.273469	780	0.26524	780	0.27469
785	0.362509	785	0.306126	785	0.287955	785	0.273419	785	0.265202	785	0.274923
790	0.362064	790	0.305776	790	0.28758	790	0.2731	790	0.26504	790	0.274547
795	0.361698	795	0.305356	795	0.287477	795	0.27298	795	0.264909	795	0.274501
800	0.361089	800	0.305135	800	0.286942	800	0.272387	800	0.264864	800	0.274191
805	0.360374	805	0.304447	805	0.286582	805	0.272189	805	0.264659	805	0.274465
810	0.359759	810	0.304166	810	0.286036	810	0.271913	810	0.264614	810	0.273941
815	0.35894	815	0.30285	815	0.285248	815	0.271571	815	0.264275	815	0.273827
820	0.358284	820	0.30279	820	0.284647	820	0.27148	820	0.264311	820	0.273467
825	0.357616	825	0.302066	825	0.284008	825	0.27094	825	0.264485	825	0.273545
830	0.356932	830	0.301506	830	0.284195	830	0.271248	830	0.264585	830	0.273012
835	0.355898	835	0.300752	835	0.282601	835	0.270807	835	0.2644	835	0.273204
840	0.354938	840	0.300254	840	0.282332	840	0.270183	840	0.264637	840	0.272764
845	0.353981	845	0.299373	845	0.2813	845	0.269823	845	0.264526	845	0.272772
850	0.352817	850	0.298628	850	0.280231	850	0.269377	850	0.264184	850	0.272301
855	0.352406	855	0.297909	855	0.280373	855	0.269057	855	0.264145	855	0.272252
860	0.351829	860	0.29783	860	0.279308	860	0.268222	860	0.263976	860	0.271383
865	0.350598	865	0.296007	865	0.277844	865	0.267999	865	0.263304	865	0.271163
870	0.349721	870	0.295644	870	0.27736	870	0.26758	870	0.263028	870	0.270746
875	0.34909	875	0.294969	875	0.27654	875	0.26714	875	0.262487	875	0.270856
880	0.347743	880	0.293737	880	0.275808	880	0.266225	880	0.262102	880	0.270207
885	0.348103	885	0.293566	885	0.275415	885	0.266272	885	0.261814	885	0.26986
890	0.346772	890	0.293145	890	0.275148	890	0.265911	890	0.261957	890	0.269333
895	0.346335	895	0.292315	895	0.274248	895	0.265525	895	0.260984	895	0.269128
900	0.345296	900	0.291652	900	0.274256	900	0.26475	900	0.26109	900	0.268737
905	0.344731	905	0.290713	905	0.272747	905	0.264287	905	0.260042	905	0.268606
910	0.343821	910	0.290187	910	0.272009	910	0.263988	910	0.260068	910	0.268137
915	0.343311	915	0.289259	915	0.271361	915	0.263208	915	0.259341	915	0.26761
920	0.34238	920	0.288741	920	0.270496	920	0.262674	920	0.258981	920	0.267147
925	0.342201	925	0.288196	925	0.269752	925	0.262083	925	0.258357	925	0.266948
930	0.341476	930	0.287779	930	0.269368	930	0.261495	930	0.257624	930	0.266288
935	0.341001	935	0.287103	935	0.268762	935	0.260848	935	0.257004	935	0.265919
940	0.340238	940	0.286741	940	0.268147	940	0.260271	940	0.256634	940	0.265379
945	0.339709	945	0.285954	945	0.267812	945	0.259399	945	0.25658	945	0.264937
950	0.338983	950	0.28503	950	0.267395	950	0.258498	950	0.255079	950	0.263849
955	0.338587	955	0.284474	955	0.266643	955	0.258139	955	0.254609	955	0.263254
960	0.338054	960	0.28415	960	0.266105	960	0.257151	960	0.254036	960	0.262891
965	0.337629	965	0.283357	965	0.265542	965	0.256633	965	0.253194	965	0.262408
970	0.337251	970	0.28325	970	0.265056	970	0.256205	970	0.252784	970	0.261118
975	0.336932	975	0.282286	975	0.264376	975	0.255337	975	0.251824	975	0.261641
980	0.336548	980	0.282085	980	0.264148	980	0.254754	980	0.25155	980	0.260789
985	0.336444	985	0.281125	985	0.262964	985	0.254162	985	0.250793	985	0.260448
990	0.335799	990	0.281181	990	0.263007	990	0.25361	990	0.250101	990	0.260182
995	0.335916	995	0.280172	995	0.262008	995	0.252972	995	0.2494	995	0.259645
1000	0.335663	1000	0.279991	1000	0.261826	1000	0.252255	1000	0.249073	1000	0.259181
1005	0.335716	1005	0.279489	1005	0.26119	1005	0.251823	1005	0.248738	1005	0.258553
1010	0.335424	1010	0.279287	1010	0.260845	1010	0.251326	1010	0.248021	1010	0.258052
1015	0.335026	1015	0.279036	1015	0.260309	1015	0.25089	1015	0.247529	1015	0.257768
1020	0.335232	1020	0.278456	1020	0.259885	1020	0.250642	1020	0.247172	1020	0.257239
1025	0.335292	1025	0.278183	1025	0.25974	1025	0.249815	1025	0.246948	1025	0.257203
1030	0.335402	1030	0.277823	1030	0.259364	1030	0.249458	1030	0.246302	1030	0.256338
1035	0.335707	1035	0.277798	1035	0.259067	1035	0.249189	1035	0.2459	1035	0.256207
1040	0.3355	1040	0.277473	1040	0.258817	1040	0.248887	1040	0.24554	1040	0.255911
1045	0.335867	1045	0.277395	1045	0.258634	1045	0.24849	1045	0.245341	1045	0.25583
1050	0.33608	1050	0.277532	1050	0.258607	1050	0.248326	1050	0.24506	1050	0.255387
1055	0.336536	1055	0.277212	1055	0.258216	1055	0.248171	1055	0.244831	1055	0.255111
1060	0.336466	1060	0.277348	1060	0.258245	1060	0.248031	1060	0.244647	1060	0.254603
1065	0.33716	1065	0.277273	1065	0.258118	1065	0.248088	1065	0.244616	1065	0.25465
1070	0.337655	1070	0.277652	1070	0.258192	1070	0.247807	1070	0.244595	1070	0.254406
1075	0.338186	1075	0.277477	1075	0.258165	1075	0.247903	1075	0.244473	1075	0.254263
1080	0.338409	1080	0.277622	1080	0.258216	1080	0.247656	1080	0.244615	1080	0.254151
1085	0.339347	1085	0.277766	1085	0.258191	1085	0.247731	1085	0.244499	1085	0.254072
1090	0.340501	1090	0.277967	1090	0.258251	1090	0.247997	1090	0.244648	1090	0.254229
1095	0.340716	1095	0.278157	1095	0.258461	1095	0.248366	1095	0.24475	1095	0.253721
1100	0.341247	1100	0.278493	1100	0.258936	1100	0.247846	1100	0.244697	1100	0.253435
1100.07	0.341193	1105	0.27874	1105	0.258778	1105	0.248161	1105	0.24511	1105	0.253241
1100.19	0.341339	1110	0.279233	1110	0.259133	1110	0.248447	1110	0.245317	1110	0.253387
1100.31	0.34146	1115	0.279261	1115	0.259203	1115	0.248255	1115	0.245486	1115	0.253201
1100.42	0.341476	1120	0.279513	1120	0.259467	1120	0.24851	1120	0.245652	1120	0.253339
1100.54	0.341256	1125	0.27954	1125	0.259492	1125	0.248585	1125	0.245645	1125	0.253198
1100.66	0.340928	1130	0.280052	1130	0.259662	1130	0.248825	1130	0.245792	1130	0.252517
1100.77	0.341052	1135	0.280061	1135	0.259765	1135	0.24886	1135	0.245878	1135	0.252806
1100.89	0.341155	1140	0.280173	1140	0.259796	1140	0.248849	1140	0.246052	1140	0.252228
1101.01	0.341266	1145	0.280756	1145	0.259765	1145	0.248838	1145	0.246164	1145	0.252373
1101.13	0.3413	1150	0.280291	1150	0.259884	1150	0.248642	1150	0.245862	1150	0.251805
1101.24	0.341331	1155	0.280999	1155	0.259933	1155	0.248991	1155	0.246058	1155	0.251688
1101.36	0.341302	1160	0.280781	1160	0.259928	1160	0.248776	1160	0.246076	1160	0.251532
1101.48	0.341347	1165	0.280973	1165	0.260091	1165	0.248768	1165	0.246029	1165	0.251623
1101.59	0.341341	1170	0.281132	1170	0.260154	1170	0.249173	1170	0.246164	1170	0.251344
1101.71	0.341428	1175	0.28136	1175	0.260264	1175	0.248934	1175	0.246301	1175	0.251153
1101.83	0.341628	1180	0.281527	1180	0.260274	1180	0.248874	1180	0.246181	1180	0.250864
1101.94	0.341771	1185	0.281391	1185	0.26015	1185	0.248919	1185	0.245999	1185	0.250737
1102.06	0.341628	1190	0.281417	1190	0.260059	1190	0.24868	1190	0.246015	1190	0.250329
1102.18	0.341545	1195	0.281289	1195	0.260113	1195	0.248594	1195	0.245911	1195	0.250322
1102.3	0.3417	1200	0.281399	1200	0.259988	1200	0.248515	1200	0.245939	1200	0.249933
1102.41	0.341563	1205	0.281573	1205	0.25995	1205	0.248282	1205	0.245905	1205	0.24985
1102.53	0.34149	1210	0.281513	1210	0.259984	1210	0.248299	1210	0.245781	1210	0.249573
1102.65	0.341581	1215	0.281461	1215	0.259927	1215	0.248235	1215	0.245677	1215	0.249366
1102.76	0.341569	1220	0.281733	1220	0.25995	1220	0.248143	1220	0.245632	1220	0.249126
1102.88	0.341478	1225	0.281654	1225	0.259745	1225	0.247888	1225	0.245541	1225	0.249094
1103	0.341585	1230	0.281544	1230	0.259532	1230	0.2479	1230	0.245604	1230	0.248463
1103.12	0.341506	1235	0.281485	1235	0.259537	1235	0.247783	1235	0.245192	1235	0.248441
1103.23	0.34145	1240	0.281561	1240	0.259555	1240	0.247765	1240	0.245436	1240	0.248084
1103.35	0.341438	1245	0.281777	1245	0.259411	1245	0.247784	1245	0.245404	1245	0.248116
1103.47	0.341747	1250	0.281542	1250	0.259449	1250	0.247603	1250	0.245407	1250	0.247885
1103.59	0.341888	1255	0.281423	1255	0.259469	1255	0.247523	1255	0.245344	1255	0.247775
1103.7	0.341749	1260	0.281296	1260	0.259197	1260	0.247235	1260	0.245118	1260	0.247754
1103.82	0.341638	1265	0.281079	1265	0.259076	1265	0.247338	1265	0.245333	1265	0.247267
1103.94	0.341613	1270	0.281013	1270	0.258858	1270	0.247131	1270	0.245224	1270	0.247205
1104.05	0.341531	1275	0.281041	1275	0.258757	1275	0.247154	1275	0.245341	1275	0.247142
1104.17	0.341417	1280	0.281119	1280	0.258918	1280	0.247022	1280	0.245492	1280	0.247009
1104.29	0.341407	1285	0.281035	1285	0.258644	1285	0.246949	1285	0.245316	1285	0.246407
1104.41	0.341549	1290	0.280944	1290	0.258787	1290	0.246745	1290	0.245218	1290	0.246746
1104.52	0.341704	1295	0.28082	1295	0.25864	1295	0.246799	1295	0.245195	1295	0.246605
1104.64	0.341684	1300	0.281005	1300	0.258551	1300	0.246707	1300	0.245432	1300	0.24657
1104.76	0.341583	1305	0.280835	1305	0.258459	1305	0.24667	1305	0.245315	1305	0.246402
1104.88	0.34171	1310	0.280945	1310	0.258426	1310	0.246809	1310	0.245326	1310	0.246291
1105	0.341739	1315	0.280859	1315	0.258467	1315	0.246869	1315	0.245255	1315	0.246241
1105.11	0.341765	1320	0.2807	1320	0.258542	1320	0.246862	1320	0.245524	1320	0.246274
1105.23	0.341931	1325	0.280593	1325	0.258478	1325	0.246746	1325	0.245459	1325	0.246318
1105.35	0.342098	1330	0.280596	1330	0.258433	1330	0.246941	1330	0.245545	1330	0.245973
1105.47	0.34206	1335	0.280507	1335	0.258336	1335	0.246675	1335	0.245728	1335	0.245902
1105.58	0.342084	1340	0.280355	1340	0.258264	1340	0.246856	1340	0.245598	1340	0.245736
1105.7	0.34202	1345	0.280424	1345	0.258218	1345	0.246746	1345	0.245709	1345	0.245632
1105.82	0.341917	1350	0.280166	1350	0.258146	1350	0.246735	1350	0.245813	1350	0.245542
1105.94	0.341854	1355	0.279935	1355	0.257987	1355	0.246539	1355	0.245681	1355	0.24531
1106.06	0.341769	1360	0.279974	1360	0.25784	1360	0.246433	1360	0.245823	1360	0.245163
1106.17	0.341696	1365	0.279789	1365	0.257664	1365	0.246359	1365	0.245959	1365	0.24507
1106.29	0.341828	1370	0.279379	1370	0.257381	1370	0.246268	1370	0.2458	1370	0.245071
1106.41	0.342108	1375	0.279324	1375	0.257268	1375	0.246214	1375	0.245856	1375	0.244878
1106.53	0.342274	1380	0.279419	1380	0.257159	1380	0.246236	1380	0.245855	1380	0.244797
1106.65	0.342189	1385	0.279282	1385	0.257155	1385	0.246273	1385	0.245961	1385	0.244929
1106.76	0.342092	1390	0.278997	1390	0.257096	1390	0.246287	1390	0.24595	1390	0.244757
1106.88	0.342133	1395	0.27881	1395	0.257023	1395	0.246247	1395	0.24585	1395	0.244555
1107	0.342082	1400	0.278501	1400	0.256869	1400	0.246242	1400	0.245882	1400	0.244297
1107.12	0.341832	1405	0.27835	1405	0.256679	1405	0.24623	1405	0.24593	1405	0.244232
1107.24	0.341991	1410	0.27837	1410	0.256523	1410	0.246268	1410	0.246018	1410	0.244128
1107.35	0.342242	1415	0.277842	1415	0.256423	1415	0.246335	1415	0.246193	1415	0.244242
1107.47	0.342466	1420	0.277647	1420	0.256283	1420	0.246346	1420	0.246265	1420	0.244463
1107.59	0.342355	1425	0.277723	1425	0.256129	1425	0.246443	1425	0.246581	1425	0.244397
1107.71	0.34209	1430	0.277414	1430	0.256149	1430	0.246413	1430	0.246765	1430	0.244223
1107.83	0.342258	1435	0.277482	1435	0.256085	1435	0.246355	1435	0.246724	1435	0.244467
1107.95	0.342749	1440	0.277277	1440	0.256046	1440	0.246225	1440	0.246684	1440	0.244393
1108.06	0.342737	1445	0.277025	1445	0.255895	1445	0.246264	1445	0.24656	1445	0.244215
1108.18	0.342492	1450	0.277145	1450	0.255658	1450	0.246134	1450	0.246699	1450	0.244218
1108.3	0.342359	1455	0.277034	1455	0.25566	1455	0.246233	1455	0.246678	1455	0.244306
1108.42	0.342462	1460	0.277137	1460	0.25565	1460	0.246444	1460	0.246908	1460	0.244059
1108.54	0.342535	1465	0.276997	1465	0.255563	1465	0.246417	1465	0.247141	1465	0.244252
1108.66	0.342405	1470	0.276978	1470	0.255839	1470	0.24647	1470	0.247014	1470	0.244014
1108.77	0.342331	1475	0.27685	1475	0.255522	1475	0.246442	1475	0.247208	1475	0.244036
1108.89	0.342339	1480	0.276918	1480	0.255584	1480	0.246387	1480	0.247416	1480	0.243907
1109.01	0.342482	1485	0.276701	1485	0.255433	1485	0.246441	1485	0.247327	1485	0.243613
1109.13	0.342521	1490	0.276807	1490	0.255383	1490	0.246408	1490	0.247526	1490	0.243689
1109.25	0.342323	1495	0.276788	1495	0.255486	1495	0.246558	1495	0.247613	1495	0.24362
1109.37	0.342387	1500	0.276584	1500	0.255581	1500	0.246462	1500	0.247612	1500	0.243667
1109.49	0.34264	1505	0.276383	1505	0.25557	1505	0.246483	1505	0.247403	1505	0.243519
1109.6	0.34262	1510	0.276464	1510	0.25549	1510	0.246518	1510	0.247772	1510	0.243726
1109.72	0.342472	1515	0.276488	1515	0.255482	1515	0.246474	1515	0.247821	1515	0.243395
1109.84	0.342504	1520	0.276468	1520	0.255518	1520	0.246392	1520	0.247944	1520	0.243352
1109.96	0.342515	1525	0.27648	1525	0.255399	1525	0.246738	1525	0.248012	1525	0.24348
1110.08	0.342486	1530	0.276253	1530	0.255337	1530	0.246764	1530	0.248124	1530	0.243521
1110.2	0.342749	1535	0.275795	1535	0.255185	1535	0.246814	1535	0.247971	1535	0.243644
1110.32	0.34287	1540	0.275835	1540	0.255228	1540	0.246779	1540	0.248373	1540	0.24353
1110.44	0.342874	1545	0.275819	1545	0.255233	1545	0.24692	1545	0.248521	1545	0.243212
1110.55	0.343048	1550	0.275853	1550	0.255111	1550	0.246729	1550	0.248444	1550	0.243232
1110.67	0.343353	1555	0.275914	1555	0.255301	1555	0.246859	1555	0.24873	1555	0.243345
1110.79	0.343347	1560	0.27599	1560	0.255075	1560	0.246734	1560	0.248895	1560	0.243272
1110.91	0.343159	1565	0.275798	1565	0.255206	1565	0.246921	1565	0.248912	1565	0.243159
1111.03	0.342963	1570	0.275463	1570	0.254781	1570	0.246759	1570	0.248845	1570	0.243155
1111.15	0.342715	1575	0.27559	1575	0.255131	1575	0.246947	1575	0.248988	1575	0.243371
1111.27	0.342674	1580	0.275478	1580	0.255078	1580	0.24703	1580	0.249116	1580	0.24328
1111.39	0.342521	1585	0.275426	1585	0.255175	1585	0.247147	1585	0.249265	1585	0.243541
1111.51	0.342488	1590	0.275352	1590	0.255128	1590	0.247076	1590	0.249178	1590	0.243565
1111.63	0.342803	1595	0.27543	1595	0.255121	1595	0.247261	1595	0.249155	1595	0.243477
1111.74	0.342957	1600	0.27524	1600	0.254984	1600	0.247202	1600	0.249566	1600	0.243411
1111.86	0.342933	1605	0.275091	1605	0.255058	1605	0.247251	1605	0.249645	1605	0.243481
1111.98	0.342745	1610	0.274835	1610	0.255204	1610	0.247316	1610	0.249791	1610	0.243433
1112.1	0.342769	1615	0.274817	1615	0.255059	1615	0.247442	1615	0.249607	1615	0.243327
1112.22	0.34285	1620	0.274816	1620	0.255115	1620	0.247159	1620	0.24974	1620	0.243288
1112.34	0.342965	1625	0.274688	1625	0.254977	1625	0.247463	1625	0.249822	1625	0.243523
1112.46	0.342971	1630	0.274358	1630	0.254912	1630	0.247347	1630	0.250002	1630	0.243315
1112.58	0.342731	1635	0.274419	1635	0.25487	1635	0.247462	1635	0.24979	1635	0.243459
1112.7	0.342707	1640	0.274563	1640	0.25492	1640	0.247572	1640	0.250016	1640	0.243489
1112.82	0.342898	1645	0.274756	1645	0.255124	1645	0.248019	1645	0.250377	1645	0.243699
1112.94	0.342852	1650	0.274579	1650	0.255108	1650	0.247937	1650	0.250482	1650	0.243641
1113.06	0.342874	1655	0.274637	1655	0.255235	1655	0.248067	1655	0.250632	1655	0.244267
1113.18	0.342985	1660	0.274669	1660	0.255251	1660	0.248204	1660	0.250872	1660	0.244071
1113.3	0.342886	1665	0.274802	1665	0.255237	1665	0.24848	1665	0.251346	1665	0.244117
1113.42	0.342993	1670	0.274808	1670	0.25525	1670	0.248556	1670	0.251431	1670	0.24426
1113.53	0.343157	1675	0.274735	1675	0.25536	1675	0.248902	1675	0.251359	1675	0.244428
1113.65	0.34302	1680	0.274822	1680	0.255489	1680	0.248973	1680	0.251731	1680	0.244551
1113.77	0.343088	1685	0.274835	1685	0.255566	1685	0.249076	1685	0.251924	1685	0.244593
1113.89	0.343303	1690	0.274623	1690	0.255328	1690	0.249002	1690	0.251939	1690	0.244549
1114.01	0.343402	1695	0.274413	1695	0.255285	1695	0.249115	1695	0.252083	1695	0.244634
1114.13	0.343468	1700	0.274365	1700	0.254921	1700	0.249351	1700	0.252154	1700	0.244389
1114.25	0.343448	1705	0.274281	1705	0.254978	1705	0.249254	1705	0.252182	1705	0.244662
1114.37	0.343416	1710	0.274439	1710	0.255127	1710	0.249263	1710	0.252469	1710	0.244574
1114.49	0.343418	1715	0.274283	1715	0.254841	1715	0.249209	1715	0.252297	1715	0.244641
1114.61	0.343488	1720	0.274123	1720	0.255048	1720	0.24923	1720	0.252366	1720	0.244791
1114.73	0.343476	1725	0.274117	1725	0.254919	1725	0.249244	1725	0.252446	1725	0.244726
1114.85	0.34348	1730	0.273825	1730	0.254788	1730	0.249028	1730	0.252371	1730	0.244526
1114.97	0.343351	1735	0.273374	1735	0.254619	1735	0.249053	1735	0.252373	1735	0.244277
1115.09	0.343398	1740	0.273229	1740	0.254701	1740	0.248958	1740	0.252355	1740	0.244294
1115.21	0.343618	1745	0.273046	1745	0.254432	1745	0.248932	1745	0.252291	1745	0.24406
1115.33	0.343638	1750	0.272679	1750	0.254349	1750	0.248882	1750	0.252308	1750	0.24391
1115.45	0.343636	1755	0.272797	1755	0.25412	1755	0.248819	1755	0.25215	1755	0.24392
1115.57	0.343767	1760	0.272662	1760	0.25405	1760	0.248741	1760	0.252154	1760	0.243816
1115.69	0.343656	1765	0.27246	1765	0.254106	1765	0.248717	1765	0.252216	1765	0.243688
1115.81	0.343549	1770	0.272252	1770	0.253857	1770	0.248725	1770	0.252354	1770	0.243693
1115.93	0.343729	1775	0.272413	1775	0.254027	1775	0.248802	1775	0.252332	1775	0.243839
1116.05	0.343925	1780	0.272209	1780	0.253728	1780	0.248836	1780	0.252539	1780	0.243752
1116.17	0.343876	1785	0.272185	1785	0.253855	1785	0.248999	1785	0.252451	1785	0.243598
1116.29	0.343751	1790	0.272075	1790	0.253724	1790	0.249101	1790	0.252626	1790	0.243704
1116.41	0.343579	1795	0.271827	1795	0.253793	1795	0.249028	1795	0.252758	1795	0.243759
1116.53	0.343478	1800	0.271755	1800	0.253531	1800	0.248652	1800	0.252718	1800	0.243694
1116.65	0.343589	1805	0.271554	1805	0.253744	1805	0.248427	1805	0.252712	1805	0.243427
1116.77	0.343747	1810	0.271527	1810	0.253352	1810	0.248702	1810	0.252779	1810	0.243675
1116.89	0.3438	1815	0.271454	1815	0.253566	1815	0.248986	1815	0.252673	1815	0.243485
1117.01	0.343745	1820	0.271382	1820	0.253264	1820	0.249021	1820	0.252629	1820	0.243837
1117.13	0.343688	1825	0.271322	1825	0.253526	1825	0.249202	1825	0.252822	1825	0.243702
1117.25	0.343761	1830	0.271364	1830	0.25334	1830	0.249231	1830	0.253078	1830	0.243859
1117.37	0.343828	1835	0.271195	1835	0.253282	1835	0.249329	1835	0.253079	1835	0.243938
1117.49	0.343711	1840	0.27081	1840	0.253202	1840	0.249379	1840	0.253192	1840	0.244056
1117.61	0.343759	1845	0.271062	1845	0.253418	1845	0.249503	1845	0.253301	1845	0.244121
1117.73	0.34382	1850	0.271082	1850	0.253326	1850	0.249548	1850	0.253423	1850	0.24412
1117.85	0.343711	1850.15	0.271079	1850.15	0.253314	1850.15	0.249547	1855	0.253625	1855	0.243953
1117.97	0.343842	1850.48	0.271094	1850.48	0.253382	1850.48	0.249524	1860	0.253721	1860	0.243944
1118.09	0.343941	1850.81	0.271058	1850.81	0.253424	1850.81	0.249519	1865	0.253758	1865	0.243668
1118.22	0.34383	1851.14	0.271069	1851.14	0.253422	1851.14	0.249547	1870	0.253544	1870	0.243223
1118.34	0.343775	1851.47	0.271058	1851.47	0.253463	1851.47	0.249608	1875	0.253496	1875	0.243781
1118.46	0.34388	1851.8	0.271004	1851.8	0.253526	1851.8	0.2496	1880	0.253446	1880	0.243986
1118.58	0.343975	1852.13	0.271082	1852.13	0.253444	1852.13	0.24959	1885	0.253478	1885	0.243626
1118.7	0.344111	1852.46	0.271161	1852.46	0.253342	1852.46	0.249542	1890	0.253509	1890	0.243512
1118.82	0.344163	1852.79	0.271151	1852.79	0.253349	1852.79	0.249555	1895	0.25347	1895	0.243375
1118.94	0.344181	1853.12	0.271192	1853.12	0.253391	1853.12	0.249621	1900	0.253079	1900	0.243077
1119.06	0.344117	1853.45	0.271196	1853.45	0.253368	1853.45	0.249631	1905	0.253121	1905	0.243065
1119.18	0.344133	1853.78	0.271144	1853.78	0.253295	1853.78	0.249603	1910	0.253502	1910	0.243109
1119.3	0.344285	1854.11	0.271103	1854.12	0.253352	1854.12	0.249613	1915	0.253368	1915	0.24295
1119.42	0.344274	1854.45	0.27103	1854.45	0.253472	1854.45	0.249626	1920	0.253344	1920	0.242674
1119.54	0.34403	1854.78	0.271043	1854.78	0.253529	1854.78	0.24959	1925	0.253523	1925	0.243169
1119.66	0.344028	1855.11	0.271138	1855.11	0.253489	1855.11	0.249621	1930	0.253408	1930	0.243084
1119.78	0.344339	1855.44	0.271099	1855.44	0.253401	1855.44	0.249663	1935	0.253488	1935	0.243015
1119.91	0.344422	1855.77	0.271094	1855.77	0.253397	1855.77	0.249659	1940	0.253366	1940	0.242823
1120.03	0.344246	1856.11	0.271144	1856.11	0.25347	1856.11	0.249611	1945	0.253378	1945	0.243081
1120.15	0.34426	1856.44	0.271067	1856.44	0.253441	1856.44	0.249573	1950	0.253641	1950	0.242909
1120.27	0.344232	1856.77	0.271004	1856.77	0.25342	1856.77	0.249564	1955	0.253615	1955	0.243015
1120.39	0.344082	1857.1	0.271064	1857.1	0.253503	1857.1	0.249618	1960	0.253802	1960	0.242891
1120.51	0.34424	1857.44	0.271121	1857.44	0.253505	1857.44	0.249668	1965	0.253993	1965	0.243031
1120.63	0.344111	1857.77	0.271135	1857.77	0.253469	1857.77	0.249673	1970	0.254208	1970	0.243077
1120.75	0.344117	1858.1	0.271071	1858.1	0.253469	1858.1	0.249654	1975	0.254161	1975	0.242852
1120.87	0.344388	1858.43	0.271092	1858.43	0.253446	1858.43	0.249641	1980	0.25436	1980	0.243094
1120.99	0.344285	1858.77	0.271127	1858.77	0.253483	1858.77	0.249654	1985	0.254192	1985	0.243186
1121.12	0.344313	1859.1	0.271138	1859.1	0.25354	1859.1	0.249659	1990	0.254271	1990	0.243211
1121.24	0.344396	1859.43	0.271144	1859.43	0.253533	1859.43	0.249668	1995	0.254204	1995	0.243408
1121.36	0.344577	1859.77	0.271203	1859.77	0.253481	1859.77	0.249745	2000	0.254379	2000	0.243434
1121.48	0.344674	1860.1	0.27119	1860.1	0.253531	1860.1	0.24979	2005	0.254344	2005	0.243659
1121.6	0.344519	1860.44	0.2712	1860.44	0.253552	1860.44	0.249726	2010	0.25464	2010	0.243609
1121.72	0.34447	1860.77	0.271198	1860.77	0.253594	1860.77	0.249649	2015	0.254554	2015	0.243504
1121.84	0.344646	1861.1	0.271153	1861.1	0.253611	1861.1	0.249678	2020	0.254647	2020	0.243524
1121.96	0.344765	1861.44	0.271095	1861.44	0.253549	1861.44	0.249657	2025	0.254861	2025	0.243759
1122.09	0.344531	1861.77	0.271159	1861.77	0.253526	1861.77	0.249668	2030	0.254753	2030	0.243674
1122.21	0.344493	1862.11	0.271146	1862.11	0.253519	1862.11	0.249713	2035	0.254691	2035	0.243522
1122.33	0.344426	1862.44	0.271084	1862.44	0.25346	1862.44	0.249747	2040	0.254792	2040	0.243588
1122.45	0.344493	1862.77	0.271095	1862.77	0.253517	1862.77	0.249734	2045	0.254794	2045	0.243568
1122.57	0.34466	1863.11	0.271101	1863.11	0.25355	1863.11	0.249726	2050	0.254953	2050	0.243625
1122.69	0.344767	1863.44	0.271136	1863.44	0.253561	1863.44	0.249739	2055	0.255035	2055	0.243544
1122.81	0.344699	1863.78	0.271196	1863.78	0.253561	1863.78	0.249754	2060	0.254879	2060	0.243346
1122.94	0.344893	1864.11	0.271194	1864.11	0.253543	1864.11	0.249745	2065	0.254912	2065	0.243593
1123.06	0.344939	1864.45	0.271202	1864.45	0.253481	1864.45	0.24975	2070	0.2552	2070	0.243766
1123.18	0.344982	1864.78	0.271248	1864.78	0.253493	1864.78	0.249773	2075	0.254869	2075	0.243765
1123.3	0.345083	1865.12	0.271243	1865.12	0.253505	1865.12	0.24979	2080	0.25514	2080	0.243786
1123.42	0.345018	1865.46	0.271231	1865.46	0.253455	1865.46	0.249729	2085	0.255174	2085	0.243694
1123.54	0.344941	1865.79	0.271231	1865.79	0.253455	1865.79	0.249726	2090	0.255094	2090	0.243639
1123.67	0.344806	1866.13	0.271181	1866.13	0.253545	1866.13	0.249773	2095	0.255184	2095	0.243883
1123.79	0.34462	1866.46	0.271151	1866.46	0.253606	1866.46	0.249773	2100	0.25509	2100	0.243686
1123.91	0.344666	1866.8	0.271114	1866.8	0.253592	1866.8	0.249768	2105	0.25524	2105	0.243709
1124.03	0.344719	1867.14	0.271112	1867.14	0.253564	1867.14	0.249778	2110	0.255239	2110	0.243882
1124.15	0.344919	1867.47	0.271136	1867.47	0.253529	1867.47	0.249765	2115	0.255373	2115	0.243889
1124.27	0.344939	1867.81	0.27117	1867.81	0.253498	1867.81	0.249804	2120	0.255602	2120	0.243805
1124.4	0.344866	1868.14	0.27123	1868.14	0.253547	1868.14	0.249862	2125	0.255487	2125	0.243947
1124.52	0.344844	1868.48	0.271259	1868.48	0.253627	1868.48	0.249871	2130	0.255527	2130	0.243889
1124.64	0.344854	1868.82	0.271202	1868.82	0.253668	1868.82	0.249834	2135	0.255885	2135	0.243856
1124.76	0.345131	1869.15	0.271179	1869.15	0.25362	1869.15	0.249839	2140	0.255827	2140	0.243982
1124.88	0.344856	1869.49	0.271218	1869.49	0.253533	1869.49	0.249826	2145	0.255733	2145	0.243793
1125.01	0.344687	1869.83	0.271228	1869.83	0.253503	1869.83	0.249811	2150	0.255676	2150	0.243722
1125.13	0.344873	1870.17	0.271243	1870.17	0.25358	1870.17	0.249817	2155	0.25579	2155	0.243666
1125.25	0.344879	1870.5	0.27122	1870.5	0.253616	1870.5	0.249873	2160	0.256129	2160	0.243775
1125.37	0.344943	1870.84	0.271252	1870.84	0.253562	1870.84	0.249871	2165	0.256091	2165	0.24372
1125.49	0.345012	1871.18	0.271278	1871.18	0.253564	1871.18	0.249873	2170	0.256272	2170	0.243838
1125.62	0.344996	1871.52	0.271239	1871.52	0.253594	1871.52	0.249837	2175	0.256084	2175	0.243869
1125.74	0.345097	1871.85	0.271224	1871.85	0.253594	1871.85	0.249853	2180	0.256258	2180	0.243987
1125.86	0.345127	1872.19	0.271284	1872.19	0.25362	1872.19	0.249909	2185	0.256166	2185	0.243699
1125.98	0.345167	1872.53	0.271306	1872.53	0.253599	1872.53	0.249857	2190	0.256496	2190	0.243961
1126.1	0.345307	1872.87	0.271278	1872.87	0.25359	1872.87	0.24983	2195	0.256451	2195	0.243572
1126.23	0.345398	1873.21	0.271207	1873.21	0.253559	1873.21	0.249902	2200	0.256488	2200	0.243983
1126.35	0.345212	1873.54	0.27117	1873.54	0.253528	1873.54	0.249935	2205	0.256153	2205	0.243917
1126.47	0.345123	1873.88	0.271198	1873.88	0.253528	1873.88	0.249925	2210	0.256445	2210	0.243811
1126.59	0.345155	1874.22	0.271222	1874.22	0.253621	1874.22	0.249945	2215	0.256499	2215	0.244022
1126.72	0.34505	1874.56	0.271237	1874.56	0.253628	1874.56	0.250011	2220	0.256775	2220	0.243899
1126.84	0.345018	1874.9	0.271217	1874.9	0.253592	1874.9	0.249961	2225	0.256703	2225	0.243778
1126.96	0.345044	1875.24	0.271224	1875.24	0.253613	1875.24	0.249912	2230	0.256479	2230	0.243898
1127.08	0.34501	1875.58	0.271261	1875.58	0.253585	1875.58	0.249889	2235	0.256758	2235	0.244002
1127.21	0.34521	1875.92	0.27123	1875.92	0.253602	1875.92	0.249855	2240	0.256833	2240	0.244253
1127.33	0.345262	1876.26	0.271215	1876.26	0.253665	1876.26	0.24987	2245	0.256998	2245	0.244263
1127.45	0.345285	1876.6	0.271192	1876.6	0.253634	1876.6	0.249916	2250	0.25717	2250	0.244283
1127.57	0.345349	1876.94	0.271259	1876.94	0.25359	1876.94	0.249945	2250.47	0.257165	2250.47	0.244302
1127.7	0.345452	1877.28	0.271287	1877.28	0.253606	1877.28	0.24995	2250.96	0.257227	2250.96	0.244355
1127.82	0.345384	1877.62	0.271256	1877.62	0.253614	1877.62	0.249947	2251.45	0.257298	2251.45	0.244346
1127.94	0.345452	1877.96	0.271267	1877.96	0.253602	1877.96	0.249935	2251.94	0.257306	2251.94	0.244337
1128.06	0.345572	1878.3	0.271321	1878.3	0.253597	1878.3	0.249907	2252.42	0.257223	2252.42	0.244293
1128.19	0.3456	1878.64	0.271351	1878.64	0.253611	1878.64	0.249919	2252.91	0.257198	2252.91	0.244297
1128.31	0.34561	1878.98	0.271358	1878.98	0.25366	1878.98	0.24997	2253.4	0.257212	2253.4	0.244348
1128.43	0.345632	1879.32	0.271336	1879.32	0.253682	1879.32	0.25004	2253.89	0.257221	2253.89	0.24437
1128.55	0.345519	1879.66	0.271334	1879.66	0.253602	1879.66	0.250058	2254.38	0.257332	2254.38	0.244415
1128.68	0.345543	1880	0.271368	1880	0.253618	1880	0.250032	2254.87	0.257342	2254.87	0.244446
1128.8	0.345782	1880.34	0.271327	1880.34	0.253667	1880.34	0.249993	2255.36	0.257343	2255.36	0.244471
1128.92	0.345721	1880.68	0.271274	1880.68	0.253663	1880.68	0.250029	2255.85	0.25736	2255.85	0.244479
1129.05	0.345709	1881.02	0.271323	1881.02	0.253665	1881.02	0.250112	2256.35	0.257325	2256.35	0.244446
1129.17	0.345802	1881.36	0.271327	1881.36	0.253672	1881.36	0.25013	2256.84	0.257338	2256.84	0.244491
1129.29	0.345749	1881.7	0.271297	1881.7	0.25367	1881.7	0.250078	2257.33	0.257406	2257.33	0.244524
1129.41	0.345673	1882.05	0.271319	1882.05	0.253724	1882.05	0.250078	2257.82	0.257473	2257.82	0.244457
1129.54	0.345673	1882.39	0.271356	1882.39	0.253706	1882.39	0.250112	2258.31	0.257494	2258.31	0.244417
1129.66	0.345539	1882.73	0.27139	1882.73	0.253693	1882.73	0.250042	2258.8	0.257517	2258.8	0.244451
1129.78	0.345778	1883.07	0.271351	1883.07	0.253687	1883.07	0.249975	2259.29	0.257583	2259.29	0.24451
1129.91	0.345992	1883.41	0.271293	1883.41	0.253639	1883.41	0.249961	2259.79	0.257584	2259.79	0.244513
1130.03	0.345951	1883.76	0.271231	1883.76	0.253675	1883.76	0.249989	2260.28	0.257551	2260.28	0.244508
1130.15	0.346057	1884.1	0.271215	1884.1	0.253654	1884.1	0.250033	2260.77	0.257509	2260.77	0.244539
1130.28	0.346172	1884.44	0.271271	1884.44	0.253613	1884.44	0.250071	2261.27	0.257473	2261.27	0.244592
1130.4	0.346305	1884.78	0.271336	1884.78	0.253641	1884.78	0.250087	2261.76	0.257562	2261.76	0.244644
1130.52	0.34622	1885.12	0.271375	1885.13	0.253668	1885.13	0.250084	2262.25	0.257654	2262.25	0.244659
1130.65	0.346022	1885.47	0.271349	1885.47	0.253693	1885.47	0.250102	2262.75	0.257667	2262.75	0.244617
1130.77	0.346056	1885.81	0.271425	1885.81	0.253738	1885.81	0.250091	2263.24	0.257616	2263.24	0.244575
1130.89	0.346137	1886.15	0.271395	1886.15	0.253746	1886.15	0.250069	2263.73	0.257626	2263.73	0.244588
1131.02	0.346155	1886.5	0.271317	1886.5	0.253738	1886.5	0.250084	2264.23	0.257699	2264.23	0.244615
1131.14	0.346139	1886.84	0.271323	1886.84	0.253696	1886.84	0.250119	2264.72	0.257722	2264.72	0.244593
1131.26	0.345824	1887.18	0.271338	1887.18	0.253611	1887.18	0.250081	2265.22	0.25772	2265.22	0.244524
1131.39	0.345707	1887.53	0.271297	1887.53	0.253618	1887.53	0.250053	2265.71	0.257744	2265.71	0.244535
1131.51	0.34581	1887.87	0.271315	1887.87	0.253726	1887.87	0.25013	2266.21	0.257748	2266.21	0.244648
1131.63	0.345822	1888.21	0.271308	1888.21	0.253764	1888.21	0.250099	2266.7	0.257712	2266.7	0.244681
1131.76	0.345568	1888.56	0.271297	1888.56	0.253708	1888.56	0.250048	2267.2	0.257699	2267.2	0.244706
1131.88	0.34561	1888.9	0.271315	1888.9	0.25367	1888.9	0.250074	2267.69	0.257767	2267.69	0.244772
1132	0.345921	1889.25	0.271382	1889.25	0.253654	1889.25	0.250091	2268.19	0.257835	2268.19	0.24477
1132.13	0.346069	1889.59	0.271371	1889.59	0.253634	1889.59	0.250102	2268.69	0.257872	2268.69	0.244748
1132.25	0.346095	1889.94	0.271332	1889.94	0.253719	1889.94	0.250122	2269.18	0.257903	2269.18	0.244733
1132.37	0.34603	1890.28	0.271317	1890.28	0.253793	1890.28	0.250187	2269.68	0.257852	2269.68	0.244708
1132.5	0.346182	1890.62	0.271325	1890.62	0.253753	1890.62	0.250227	2270.18	0.25785	2270.18	0.244739
1132.62	0.346396	1890.97	0.271354	1890.97	0.253703	1890.97	0.250228	2270.67	0.257888	2270.67	0.244754
1132.74	0.346392	1891.31	0.271418	1891.31	0.253741	1891.31	0.250194	2271.17	0.257857	2271.17	0.244792
1132.87	0.346386	1891.66	0.271427	1891.66	0.253769	1891.66	0.250166	2271.67	0.257893	2271.67	0.244863
1132.99	0.346277	1892	0.271362	1892	0.25376	1892	0.250148	2272.17	0.257974	2272.17	0.244877
1133.11	0.346224	1892.35	0.271282	1892.35	0.253776	1892.35	0.250135	2272.66	0.257921	2272.66	0.24483
1133.24	0.346364	1892.69	0.271239	1892.69	0.253755	1892.69	0.250148	2273.16	0.257903	2273.16	0.244852
1133.36	0.346309	1893.04	0.271261	1893.04	0.253693	1893.04	0.250132	2273.66	0.257948	2273.66	0.244939
1133.49	0.346038	1893.39	0.271304	1893.39	0.253663	1893.39	0.250138	2274.16	0.257993	2274.16	0.244959
1133.61	0.346206	1893.73	0.2713	1893.73	0.253656	1893.73	0.250202	2274.66	0.258033	2274.66	0.244959
1133.73	0.346592	1894.08	0.271414	1894.08	0.253675	1894.08	0.250227	2275.16	0.258085	2275.16	0.244976
1133.86	0.346578	1894.42	0.27144	1894.42	0.253713	1894.42	0.250186	2275.66	0.258102	2275.66	0.24499
1133.98	0.346408	1894.77	0.271284	1894.77	0.253689	1894.77	0.250115	2276.16	0.258051	2276.16	0.244983
1134.11	0.346295	1895.12	0.27125	1895.12	0.253706	1895.12	0.250086	2276.66	0.258106	2276.66	0.244966
1134.23	0.346319	1895.46	0.271282	1895.46	0.253726	1895.46	0.250146	2277.16	0.258123	2277.16	0.244959
1134.35	0.34661	1895.81	0.271345	1895.81	0.253729	1895.81	0.250235	2277.66	0.258134	2277.66	0.244997
1134.48	0.346485	1896.16	0.271341	1896.16	0.253753	1896.16	0.250261	2278.16	0.258181	2278.16	0.245066
1134.6	0.346455	1896.5	0.271289	1896.5	0.253738	1896.5	0.250243	2278.66	0.258191	2278.66	0.245108
1134.73	0.346883	1896.85	0.271274	1896.85	0.253689	1896.85	0.250199	2279.16	0.258176	2279.16	0.245143
1134.85	0.346988	1897.2	0.271347	1897.2	0.253663	1897.2	0.25014	2279.66	0.258164	2279.66	0.245094
1134.97	0.346834	1897.54	0.27136	1897.54	0.253686	1897.54	0.25013	2280.16	0.258238	2280.16	0.245072
1135.1	0.346671	1897.89	0.271343	1897.89	0.253642	1897.89	0.25014	2280.66	0.258341	2280.66	0.245112
1135.22	0.346422	1898.24	0.271418	1898.24	0.253674	1898.24	0.250164	2281.16	0.258338	2281.16	0.245099
1135.35	0.346414	1898.59	0.27139	1898.59	0.253689	1898.59	0.250148	2281.67	0.258322	2281.67	0.245077
1135.47	0.346529	1898.93	0.271343	1898.93	0.253608	1898.93	0.250192	2282.17	0.258279	2282.17	0.245108
1135.6	0.34664	1899.28	0.271295	1899.28	0.253613	1899.28	0.25025	2282.67	0.258294	2282.67	0.245177
1135.72	0.346794	1899.63	0.271323	1899.63	0.253653	1899.63	0.250205	2283.17	0.258328	2283.17	0.245123
1135.84	0.346824	1899.98	0.271392	1899.98	0.253713	1899.98	0.250218	2283.68	0.25833	2283.68	0.245094
1135.97	0.346754	1900.33	0.271403	1900.33	0.253727	1900.33	0.250245	2284.18	0.258356	2284.18	0.245174
1136.09	0.346851	1900.67	0.271351	1900.67	0.253778	1900.67	0.250164	2284.68	0.2584	2284.68	0.245236
1136.22	0.346895	1901.02	0.271366	1901.02	0.253838	1901.02	0.250151	2285.18	0.258437	2285.18	0.245172
1136.34	0.346719	1901.37	0.271382	1901.37	0.253802	1901.37	0.250143	2285.69	0.258467	2285.69	0.245205
1136.47	0.346812	1901.72	0.271306	1901.72	0.253701	1901.72	0.250127	2286.19	0.258494	2286.19	0.245358
1136.59	0.34698	1902.07	0.271313	1902.07	0.253663	1902.07	0.250101	2286.7	0.258511	2286.7	0.245363
1136.72	0.347004	1902.42	0.27133	1902.42	0.253712	1902.42	0.250119	2287.2	0.258552	2287.2	0.245252
1136.84	0.346806	1902.77	0.271334	1902.77	0.253757	1902.77	0.250114	2287.71	0.258573	2287.71	0.24527
1136.96	0.346907	1903.12	0.271325	1903.12	0.253686	1903.12	0.250153	2288.21	0.258514	2288.21	0.245361
1137.09	0.347077	1903.47	0.271315	1903.46	0.253667	1903.46	0.250202	2288.72	0.258547	2288.72	0.245358
1137.21	0.347083	1903.81	0.271323	1903.81	0.253712	1903.81	0.25024	2289.22	0.258626	2289.22	0.245345
1137.34	0.347109	1904.16	0.271293	1904.16	0.253689	1904.16	0.250227	2289.73	0.258667	2289.73	0.245327
1137.46	0.347113	1904.51	0.271265	1904.51	0.253694	1904.51	0.250214	2290.23	0.258708	2290.23	0.245318
1137.59	0.347043	1904.86	0.271297	1904.86	0.25367	1904.86	0.250218	2290.74	0.258699	2290.74	0.245361
1137.71	0.347099	1905.21	0.271259	1905.21	0.253654	1905.21	0.250192	2291.24	0.258793	2291.24	0.245456
1137.84	0.347174	1905.56	0.271241	1905.56	0.25367	1905.56	0.250225	2291.75	0.25881	2291.75	0.245434
1137.96	0.347156	1905.91	0.2713	1905.91	0.253647	1905.91	0.250217	2292.26	0.258733	2292.26	0.245318
1138.09	0.347239	1906.26	0.271319	1906.26	0.253635	1906.26	0.250151	2292.76	0.258691	2292.76	0.245296
1138.21	0.347255	1906.61	0.27131	1906.61	0.253668	1906.61	0.250158	2293.27	0.258746	2293.27	0.245392
1138.34	0.347103	1906.97	0.271282	1906.97	0.25366	1906.97	0.25021	2293.78	0.258772	2293.78	0.245399
1138.46	0.347028	1907.32	0.271325	1907.32	0.253623	1907.32	0.250236	2294.29	0.258763	2294.29	0.245409
1138.59	0.347065	1907.67	0.271327	1907.67	0.253654	1907.67	0.250258	2294.79	0.258769	2294.79	0.24543
1138.71	0.347045	1908.02	0.271231	1908.02	0.253701	1908.02	0.250254	2295.3	0.258838	2295.3	0.24547
1138.84	0.347042	1908.37	0.271172	1908.37	0.253647	1908.37	0.250205	2295.81	0.258887	2295.81	0.245503
1138.96	0.347073	1908.72	0.271168	1908.72	0.253601	1908.72	0.250184	2296.32	0.258948	2296.32	0.245529
1139.09	0.347259	1909.07	0.27123	1909.07	0.253672	1909.07	0.250227	2296.83	0.258987	2296.83	0.245571
1139.21	0.347206	1909.42	0.271271	1909.42	0.253734	1909.42	0.250284	2297.34	0.259028	2297.34	0.245563
1139.34	0.347174	1909.78	0.271297	1909.77	0.253644	1909.77	0.250343	2297.84	0.258955	2297.84	0.245583
1139.46	0.347346	1910.13	0.271286	1910.13	0.253583	1910.13	0.250351	2298.35	0.2589	2298.35	0.245601
1139.59	0.34737	1910.48	0.271198	1910.48	0.253606	1910.48	0.250282	2298.86	0.258976	2298.86	0.24564
1139.71	0.347317	1910.83	0.271215	1910.83	0.253649	1910.83	0.250261	2299.37	0.25898	2299.37	0.245687
1139.84	0.3474	1911.18	0.271297	1911.18	0.253667	1911.18	0.250225	2299.88	0.25894	2299.88	0.245671
1139.96	0.347295	1911.54	0.271272	1911.54	0.253642	1911.54	0.250215	2300.39	0.258981	2300.39	0.245671
1140.09	0.347414	1911.89	0.271215	1911.89	0.25366	1911.89	0.250233	2300.9	0.259034	2300.9	0.245642
1140.21	0.347594	1912.24	0.271254	1912.24	0.253675	1912.24	0.2502	2301.41	0.259151	2301.41	0.245551
1140.34	0.34739	1912.59	0.271231	1912.59	0.253656	1912.59	0.250233	2301.93	0.259153	2301.93	0.245569
1140.46	0.347154	1912.95	0.271258	1912.95	0.253611	1912.95	0.250354	2302.44	0.259094	2302.44	0.245616
1140.59	0.347133	1913.3	0.271312	1913.3	0.253602	1913.3	0.25039	2302.95	0.259093	2302.95	0.245669
1140.71	0.347376	1913.65	0.271377	1913.65	0.253649	1913.65	0.250416	2303.46	0.25917	2303.46	0.245729
1140.84	0.347501	1914.01	0.271358	1914.01	0.253696	1914.01	0.250382	2303.97	0.259226	2303.97	0.245651
1140.97	0.347521	1914.36	0.271271	1914.36	0.253745	1914.36	0.250323	2304.48	0.259243	2304.48	0.245623
1141.09	0.347792	1914.71	0.27122	1914.71	0.253722	1914.71	0.250266	2305	0.2592	2305	0.245742
1141.22	0.34793	1915.07	0.27128	1915.07	0.253705	1915.07	0.250245	2305.51	0.259202	2305.51	0.245774
1141.34	0.347626	1915.42	0.271295	1915.42	0.253741	1915.42	0.250295	2306.02	0.259253	2306.02	0.245678
1141.47	0.347471	1915.77	0.271302	1915.77	0.253719	1915.77	0.25038	2306.53	0.259301	2306.53	0.245689
1141.59	0.347697	1916.13	0.271265	1916.13	0.2537	1916.13	0.250389	2307.05	0.259266	2307.05	0.245773
1141.72	0.34782	1916.48	0.27123	1916.48	0.253722	1916.48	0.250361	2307.56	0.259292	2307.56	0.24578
1141.84	0.347691	1916.84	0.271235	1916.84	0.253689	1916.84	0.250425	2308.07	0.25929	2308.07	0.2458
1141.97	0.347616	1917.19	0.271259	1917.19	0.253691	1917.19	0.250444	2308.59	0.259298	2308.59	0.245825
1142.1	0.347707	1917.54	0.271287	1917.54	0.253715	1917.54	0.250397	2309.1	0.259394	2309.1	0.245858
1142.22	0.347637	1917.9	0.271295	1917.9	0.253635	1917.9	0.250359	2309.62	0.259407	2309.62	0.245822
1142.35	0.347681	1918.25	0.271271	1918.25	0.253578	1918.25	0.250389	2310.13	0.259371	2310.13	0.24578
1142.47	0.347626	1918.61	0.271297	1918.61	0.253618	1918.61	0.2504	2310.65	0.259401	2310.65	0.245787
1142.6	0.347649	1918.96	0.271308	1918.96	0.253684	1918.96	0.250353	2311.16	0.259446	2311.16	0.245822
1142.72	0.34756	1919.32	0.271265	1919.32	0.253727	1919.32	0.25033	2311.68	0.25945	2311.68	0.245873
1142.85	0.347445	1919.67	0.271246	1919.67	0.253755	1919.67	0.250361	2312.19	0.259527	2312.19	0.245871
1142.98	0.347626	1920.03	0.27133	1920.03	0.253753	1920.03	0.250451	2312.71	0.259582	2312.71	0.245885
1143.1	0.347929	1920.39	0.271321	1920.39	0.2537	1920.39	0.250456	2313.22	0.259501	2313.22	0.245922
1143.23	0.348053	1920.74	0.271261	1920.74	0.253635	1920.74	0.250497	2313.74	0.259548	2313.74	0.245916
1143.35	0.347816	1921.1	0.271282	1921.1	0.253687	1921.1	0.250485	2314.25	0.259612	2314.25	0.245944
1143.48	0.347497	1921.45	0.2713	1921.45	0.253729	1921.45	0.250439	2314.77	0.25961	2314.77	0.246009
1143.61	0.347465	1921.81	0.27128	1921.81	0.253698	1921.81	0.250469	2315.29	0.259625	2315.29	0.246033
1143.73	0.347572	1922.17	0.271293	1922.17	0.253726	1922.17	0.250479	2315.8	0.259701	2315.8	0.246016
1143.86	0.347863	1922.52	0.271343	1922.52	0.25376	1922.52	0.250467	2316.32	0.259693	2316.32	0.246009
1143.98	0.348059	1922.88	0.27133	1922.88	0.253729	1922.88	0.250525	2316.84	0.259671	2316.84	0.246053
1144.11	0.347968	1923.23	0.271336	1923.23	0.253677	1923.23	0.250559	2317.36	0.259682	2317.36	0.246127
1144.24	0.347938	1923.59	0.271386	1923.59	0.253674	1923.59	0.25061	2317.88	0.259706	2317.88	0.246186
1144.36	0.348012	1923.95	0.271409	1923.95	0.253684	1923.95	0.250564	2318.39	0.259742	2318.39	0.246144
1144.49	0.348087	1924.31	0.271453	1924.31	0.253687	1924.31	0.250511	2318.91	0.259755	2318.91	0.246096
1144.62	0.348144	1924.66	0.271431	1924.66	0.253693	1924.66	0.250451	2319.43	0.259842	2319.43	0.246111
1144.74	0.348158	1925.02	0.271407	1925.02	0.253753	1925.02	0.250433	2319.95	0.259857	2319.95	0.246156
1144.87	0.348154	1925.38	0.271416	1925.38	0.253778	1925.38	0.250484	2320.47	0.259868	2320.47	0.246238
1144.99	0.348218	1925.73	0.271328	1925.73	0.253715	1925.73	0.250508	2320.99	0.259895	2320.99	0.246224
1145.12	0.348449	1926.09	0.271237	1926.09	0.253766	1926.09	0.250516	2321.51	0.259915	2321.51	0.246173
1145.25	0.348404	1926.45	0.271313	1926.45	0.253844	1926.45	0.250516	2322.03	0.259938	2322.03	0.246186
1145.37	0.348289	1926.81	0.271364	1926.81	0.253837	1926.81	0.250464	2322.55	0.259898	2322.55	0.246257
1145.5	0.34814	1927.17	0.271313	1927.17	0.253727	1927.17	0.250485	2323.07	0.259955	2323.07	0.246289
1145.63	0.348028	1927.52	0.2713	1927.52	0.253734	1927.52	0.25061	2323.59	0.260013	2323.59	0.246295
1145.75	0.348006	1927.88	0.271356	1927.88	0.253792	1927.88	0.250585	2324.11	0.260015	2324.11	0.246302
1145.88	0.348079	1928.24	0.271377	1928.24	0.253774	1928.24	0.250546	2324.63	0.260008	2324.63	0.246326
1146.01	0.348406	1928.6	0.271356	1928.6	0.253804	1928.6	0.25058	2325.15	0.260023	2325.15	0.246346
1146.13	0.348461	1928.96	0.271399	1928.96	0.253779	1928.96	0.250561	2325.67	0.260094	2325.67	0.246389
1146.26	0.348144	1929.32	0.271401	1929.32	0.253759	1929.32	0.250525	2326.2	0.260134	2326.2	0.246473
1146.39	0.348208	1929.68	0.271414	1929.68	0.253764	1929.68	0.250565	2326.72	0.260164	2326.72	0.246433
1146.51	0.348469	1930.04	0.271416	1930.04	0.253798	1930.04	0.250605	2327.24	0.260136	2327.24	0.246351
1146.64	0.348356	1930.4	0.271394	1930.4	0.253837	1930.4	0.250618	2327.76	0.260139	2327.76	0.246389
1146.77	0.348164	1930.75	0.271384	1930.75	0.253783	1930.75	0.250669	2328.28	0.260192	2328.28	0.2464
1146.89	0.348295	1931.11	0.271295	1931.11	0.253767	1931.11	0.250687	2328.81	0.260203	2328.81	0.246346
1147.02	0.348338	1931.47	0.271354	1931.47	0.253798	1931.47	0.250646	2329.33	0.260179	2329.33	0.246346
1147.15	0.348174	1931.83	0.271418	1931.83	0.253833	1931.83	0.250628	2329.85	0.260177	2329.85	0.24638
1147.27	0.348229	1932.19	0.271354	1932.19	0.253828	1932.19	0.250646	2330.38	0.260188	2330.38	0.246346
1147.4	0.34855	1932.55	0.271354	1932.55	0.253797	1932.55	0.250695	2330.9	0.260194	2330.9	0.246346
1147.53	0.348697	1932.91	0.271451	1932.91	0.253825	1932.91	0.250719	2331.43	0.260201	2331.43	0.246424
1147.65	0.348625	1933.27	0.271468	1933.27	0.253871	1933.27	0.250724	2331.95	0.2602	2331.95	0.246455
1147.78	0.348564	1933.63	0.27145	1933.64	0.253825	1933.64	0.250746	2332.47	0.26019	2332.47	0.246526
1147.91	0.348584	1934	0.271472	1934	0.253818	1934	0.250755	2333	0.26032	2333	0.246586
1148.04	0.348629	1934.36	0.27145	1934.36	0.253908	1934.36	0.250723	2333.52	0.260446	2333.52	0.246584
1148.16	0.34873	1934.72	0.271394	1934.72	0.253927	1934.72	0.250719	2334.05	0.260427	2334.05	0.24655
1148.29	0.348782	1935.08	0.271444	1935.08	0.253866	1935.08	0.250695	2334.57	0.260393	2334.57	0.246513
1148.42	0.348847	1935.44	0.271498	1935.44	0.253856	1935.44	0.250623	2335.1	0.260412	2335.1	0.246524
1148.54	0.348845	1935.8	0.271507	1935.8	0.253866	1935.8	0.250644	2335.63	0.260433	2335.63	0.246548
1148.67	0.348544	1936.16	0.271453	1936.16	0.253835	1936.16	0.250639	2336.15	0.260397	2336.15	0.246579
1148.8	0.348582	1936.52	0.271429	1936.52	0.253856	1936.52	0.250664	2336.68	0.260427	2336.68	0.246664
1148.93	0.348897	1936.89	0.271472	1936.89	0.25387	1936.89	0.250657	2337.21	0.260535	2337.21	0.246688
1149.05	0.348881	1937.25	0.271487	1937.25	0.253911	1937.25	0.250651	2337.73	0.26054	2337.73	0.246701
1149.18	0.348946	1937.61	0.271477	1937.61	0.253922	1937.61	0.250698	2338.26	0.26057	2338.26	0.246721
1149.31	0.348946	1937.97	0.271425	1937.97	0.253878	1937.97	0.250724	2338.79	0.260591	2338.79	0.246697
1149.43	0.34879	1938.33	0.271354	1938.33	0.253903	1938.33	0.250721	2339.31	0.26058	2339.31	0.246682
1149.56	0.348764	1938.7	0.271368	1938.7	0.253896	1938.7	0.250736	2339.84	0.260597	2339.84	0.246684
1149.69	0.348887	1939.06	0.271464	1939.06	0.253936	1939.06	0.250739	2340.37	0.260636	2340.37	0.246711
1149.82	0.348754	1939.42	0.271464	1939.42	0.253967	1939.42	0.250744	2340.9	0.260634	2340.9	0.246739
1149.94	0.348699	1939.78	0.27142	1939.78	0.253972	1939.78	0.250811	2341.43	0.260621	2341.43	0.246802
1150.07	0.348899	1940.15	0.271435	1940.15	0.253984	1940.15	0.250801	2341.96	0.260706	2341.96	0.24689
1150.2	0.348956	1940.51	0.27147	1940.51	0.25395	1940.51	0.250754	2342.49	0.260772	2342.49	0.246859
1150.33	0.349059	1940.87	0.271463	1940.87	0.253908	1940.87	0.25075	2343.01	0.260843	2343.01	0.246788
1150.45	0.349109	1941.24	0.271455	1941.24	0.25391	1941.24	0.250736	2343.54	0.260862	2343.54	0.246833
1150.58	0.348869	1941.6	0.271494	1941.6	0.253925	1941.6	0.250768	2344.07	0.260834	2344.07	0.24681
1150.71	0.348752	1941.96	0.271507	1941.96	0.253958	1941.96	0.250822	2344.6	0.260881	2344.6	0.246739
1150.84	0.348901	1942.33	0.271468	1942.33	0.253927	1942.33	0.25088	2345.13	0.260953	2345.13	0.246728
1150.97	0.349	1942.69	0.271427	1942.69	0.253897	1942.69	0.250878	2345.66	0.260977	2345.66	0.246779
1151.09	0.349057	1943.06	0.271492	1943.06	0.25388	1943.06	0.250803	2346.2	0.261026	2346.2	0.246872
1151.22	0.349055	1943.42	0.271545	1943.42	0.253884	1943.42	0.250749	2346.73	0.26102	2346.73	0.246892
1151.35	0.349069	1943.78	0.271532	1943.78	0.253908	1943.78	0.250783	2347.26	0.260971	2347.26	0.246901
1151.48	0.349029	1944.15	0.271507	1944.15	0.253934	1944.15	0.250891	2347.79	0.260953	2347.79	0.246921
1151.6	0.349204	1944.51	0.271472	1944.51	0.253941	1944.51	0.250934	2348.32	0.260932	2348.32	0.246933
1151.73	0.349336	1944.88	0.271498	1944.88	0.253922	1944.88	0.250863	2348.85	0.260992	2348.85	0.246957
1151.86	0.349283	1945.24	0.271563	1945.24	0.253903	1945.24	0.250847	2349.38	0.261064	2349.38	0.246983
1151.99	0.349118	1945.61	0.271586	1945.61	0.253925	1945.61	0.250876	2349.92	0.261079	2349.92	0.247019
1152.12	0.349225	1945.97	0.271543	1945.97	0.253972	1945.97	0.250891	2350.45	0.261113	2350.45	0.246988
1152.24	0.349433	1946.34	0.27153	1946.34	0.253956	1946.34	0.250904	2350.98	0.2611	2350.98	0.24697
1152.37	0.349433	1946.7	0.271561	1946.7	0.253925	1946.7	0.250903	2351.52	0.261019	2351.52	0.247001
1152.5	0.349342	1947.07	0.271569	1947.07	0.25388	1947.07	0.250948	2352.05	0.261011	2352.05	0.24701
1152.63	0.34933	1947.43	0.271539	1947.43	0.253828	1947.43	0.250985	2352.58	0.261073	2352.58	0.246997
1152.76	0.349413	1947.8	0.271532	1947.8	0.253904	1947.8	0.250921	2353.12	0.261124	2353.12	0.246997
1152.88	0.34958	1948.17	0.271522	1948.17	0.254	1948.17	0.25089	2353.65	0.261133	2353.65	0.246963
1153.01	0.349481	1948.53	0.271526	1948.53	0.254014	1948.53	0.250924	2354.19	0.261152	2354.19	0.24695
1153.14	0.349267	1948.9	0.271558	1948.9	0.25397	1948.9	0.250944	2354.72	0.261239	2354.72	0.247072
1153.27	0.349211	1949.26	0.271548	1949.26	0.253917	1949.26	0.25089	2355.25	0.261307	2355.25	0.247139
1153.4	0.349295	1949.63	0.271533	1949.63	0.25395	1949.63	0.250896	2355.79	0.261271	2355.79	0.247154
1153.52	0.349398	1950	0.271545	1950	0.25397	1950	0.250912	2356.32	0.26125	2356.32	0.24713
1153.65	0.349415	1950.36	0.271604	1950.36	0.253965	1950.36	0.250942	2356.86	0.261305	2356.86	0.247166
1153.78	0.349522	1950.73	0.271627	1950.73	0.253948	1950.73	0.250953	2357.4	0.261357	2357.4	0.247166
1153.91	0.349613	1951.1	0.271541	1951.1	0.253929	1951.1	0.250942	2357.93	0.261361	2357.93	0.247163
1154.04	0.349659	1951.47	0.271526	1951.47	0.25396	1951.47	0.250901	2358.47	0.261384	2358.47	0.247143
1154.17	0.349576	1951.83	0.271509	1951.83	0.254002	1951.83	0.250899	2359.01	0.26141	2359.01	0.247179
1154.29	0.349657	1952.2	0.271584	1952.2	0.253991	1952.2	0.250962	2359.54	0.261469	2359.54	0.247225
1154.42	0.349691	1952.57	0.271636	1952.57	0.254007	1952.57	0.251021	2360.08	0.261527	2360.08	0.247248
1154.55	0.349574	1952.94	0.271599	1952.94	0.254035	1952.94	0.251048	2360.62	0.261549	2360.62	0.247257
1154.68	0.349481	1953.3	0.271643	1953.3	0.25404	1953.3	0.251073	2361.15	0.261551	2361.15	0.247277
1154.81	0.349623	1953.67	0.271666	1953.67	0.253977	1953.67	0.251058	2361.69	0.26157	2361.69	0.247268
1154.94	0.349657	1954.04	0.271655	1954.04	0.25393	1954.04	0.250993	2362.23	0.26151	2362.23	0.247274
1155.07	0.349768	1954.41	0.271589	1954.41	0.253925	1954.41	0.250994	2362.77	0.261512	2362.77	0.247312
1155.19	0.349803	1954.78	0.271593	1954.78	0.25396	1954.78	0.251047	2363.31	0.261587	2363.31	0.247359
1155.32	0.349817	1955.15	0.271627	1955.15	0.254007	1955.15	0.251101	2363.84	0.261634	2363.84	0.247407
1155.45	0.349815	1955.51	0.271606	1955.51	0.253972	1955.51	0.251081	2364.38	0.261623	2364.38	0.247332
1155.58	0.349671	1955.88	0.27163	1955.88	0.253923	1955.88	0.25105	2364.92	0.261581	2364.92	0.247314
1155.71	0.349744	1956.25	0.271653	1956.25	0.253986	1956.25	0.251035	2365.46	0.261587	2365.46	0.247394
1155.84	0.349885	1956.62	0.27166	1956.62	0.254043	1956.62	0.251075	2366	0.261606	2366	0.247427
1155.97	0.349841	1956.99	0.27161	1956.99	0.253955	1956.99	0.251114	2366.54	0.261621	2366.54	0.247403
1156.1	0.349817	1957.36	0.271612	1957.36	0.253923	1957.36	0.251102	2367.08	0.261706	2367.08	0.247483
1156.22	0.349772	1957.73	0.271669	1957.73	0.253983	1957.73	0.251068	2367.62	0.261774	2367.62	0.247487
1156.35	0.349752	1958.1	0.27177	1958.1	0.254005	1958.1	0.251063	2368.16	0.261743	2368.16	0.247454
1156.48	0.349899	1958.47	0.271794	1958.47	0.254003	1958.47	0.251071	2368.7	0.261646	2368.7	0.247456
1156.61	0.349932	1958.84	0.271729	1958.84	0.254007	1958.84	0.251114	2369.25	0.261678	2369.25	0.247479
1156.74	0.350017	1959.21	0.27166	1959.21	0.254061	1959.21	0.251143	2369.79	0.261764	2369.79	0.247478
1156.87	0.349893	1959.58	0.271647	1959.58	0.254106	1959.58	0.251119	2370.33	0.261866	2370.33	0.247503
1157	0.349697	1959.95	0.271718	1959.95	0.254035	1959.95	0.251052	2370.87	0.261935	2370.87	0.247543
1157.13	0.349704	1960.32	0.271696	1960.32	0.254014	1960.32	0.251066	2371.41	0.261943	2371.41	0.247583
1157.26	0.349837	1960.69	0.271645	1960.69	0.25404	1960.69	0.251079	2371.96	0.261922	2371.96	0.247598
1157.39	0.349845	1961.06	0.271634	1961.06	0.254075	1961.06	0.251089	2372.5	0.261894	2372.5	0.247576
1157.51	0.349928	1961.43	0.271653	1961.43	0.254088	1961.43	0.251101	2373.04	0.261915	2373.04	0.247567
1157.64	0.349926	1961.8	0.271684	1961.8	0.25405	1961.8	0.251096	2373.58	0.261958	2373.58	0.247607
1157.77	0.349926	1962.17	0.27163	1962.17	0.253993	1962.17	0.251137	2374.13	0.261964	2374.13	0.247723
1157.9	0.350077	1962.55	0.27166	1962.55	0.254035	1962.55	0.251127	2374.67	0.262011	2374.67	0.247736
1158.03	0.350144	1962.92	0.271705	1962.92	0.254052	1962.92	0.251099	2375.22	0.26206	2375.22	0.247656
1158.16	0.350306	1963.29	0.271716	1963.29	0.25412	1963.29	0.251097	2375.76	0.26208	2375.76	0.247672
1158.29	0.350415	1963.66	0.27171	1963.66	0.254106	1963.66	0.251145	2376.3	0.262095	2376.3	0.247723
1158.42	0.35036	1964.03	0.271686	1964.03	0.254026	1964.03	0.251196	2376.85	0.262071	2376.85	0.247709
1158.55	0.350142	1964.4	0.271673	1964.4	0.254028	1964.4	0.251273	2377.39	0.262165	2377.39	0.247649
1158.68	0.349944	1964.78	0.271684	1964.78	0.254054	1964.78	0.251246	2377.94	0.26225	2377.94	0.247672
1158.81	0.349986	1965.15	0.271729	1965.15	0.254085	1965.15	0.251191	2378.48	0.262269	2378.48	0.247794
1158.94	0.350158	1965.52	0.271668	1965.52	0.254108	1965.52	0.251227	2379.03	0.262201	2379.03	0.247892
1159.07	0.350255	1965.89	0.271621	1965.89	0.25412	1965.89	0.251273	2379.58	0.262173	2379.58	0.24784
1159.2	0.350251	1966.27	0.271733	1966.27	0.254101	1966.27	0.251237	2380.12	0.262233	2380.12	0.24776
1159.32	0.350332	1966.64	0.271811	1966.64	0.254101	1966.64	0.251242	2380.67	0.262284	2380.67	0.247771
1159.45	0.350392	1967.01	0.271785	1967.01	0.254147	1967.01	0.251274	2381.22	0.262293	2381.22	0.247805
1159.58	0.350312	1967.39	0.271761	1967.39	0.254153	1967.39	0.251286	2381.76	0.262286	2381.76	0.247778
1159.71	0.350338	1967.76	0.271738	1967.76	0.254149	1967.76	0.251281	2382.31	0.262382	2382.31	0.247845
1159.84	0.350346	1968.13	0.271722	1968.13	0.254144	1968.13	0.251258	2382.86	0.262436	2382.86	0.247929
1159.97	0.350265	1968.51	0.271737	1968.51	0.254071	1968.51	0.25123	2383.4	0.262419	2383.4	0.247862
1160.1	0.350304	1968.88	0.271796	1968.88	0.254071	1968.88	0.251258	2383.95	0.262406	2383.95	0.247783
1160.23	0.35036	1969.25	0.271809	1969.25	0.25408	1969.25	0.251328	2384.5	0.262461	2384.5	0.247827
1160.36	0.350451	1969.63	0.271766	1969.63	0.254057	1969.63	0.251314	2385.05	0.262577	2385.05	0.247887
1160.49	0.350593	1970	0.271712	1970	0.254061	1970	0.25132	2385.6	0.262591	2385.6	0.247945
1160.62	0.35057	1970.38	0.27171	1970.38	0.25404	1970.38	0.251366	2386.15	0.262604	2386.15	0.248013
1160.75	0.350649	1970.75	0.271722	1970.75	0.254054	1970.75	0.251327	2386.7	0.262628	2386.7	0.248002
1160.88	0.35072	1971.13	0.271768	1971.13	0.254069	1971.13	0.251309	2387.24	0.262606	2387.24	0.247996
1161.01	0.35053	1971.5	0.271809	1971.5	0.254064	1971.5	0.251289	2387.79	0.262638	2387.79	0.248003
1161.14	0.350285	1971.88	0.271737	1971.88	0.254069	1971.88	0.251255	2388.34	0.262717	2388.34	0.248031
1161.27	0.350465	1972.25	0.271701	1972.25	0.254118	1972.25	0.251292	2388.89	0.262736	2388.89	0.248082
1161.4	0.350591	1972.63	0.271746	1972.63	0.254144	1972.63	0.251327	2389.45	0.262728	2389.45	0.248125
1161.53	0.350512	1973	0.271761	1973	0.254125	1973	0.251361	2390	0.262841	2390	0.248089
1161.66	0.350683	1973.38	0.271744	1973.38	0.254158	1973.38	0.251332	2390.55	0.262862	2390.55	0.248022
1161.79	0.350752	1973.75	0.271709	1973.75	0.254173	1973.75	0.25135	2391.1	0.262803	2391.1	0.248093
1161.92	0.350756	1974.13	0.27175	1974.13	0.254175	1974.13	0.251335	2391.65	0.262802	2391.65	0.248165
1162.05	0.350722	1974.5	0.271828	1974.5	0.254095	1974.5	0.251243	2392.2	0.262817	2392.2	0.248127
1162.18	0.350722	1974.88	0.27186	1974.88	0.254087	1974.88	0.251246	2392.75	0.262849	2392.75	0.248191
1162.31	0.35055	1975.26	0.271787	1975.26	0.254134	1975.26	0.251314	2393.31	0.262962	2393.31	0.24822
1162.44	0.35057	1975.63	0.271776	1975.63	0.254156	1975.63	0.251366	2393.86	0.26301	2393.86	0.248173
1162.57	0.350659	1976.01	0.27177	1976.01	0.254179	1976.01	0.25142	2394.41	0.262956	2394.41	0.24812
1162.7	0.350635	1976.39	0.271778	1976.39	0.254154	1976.39	0.251425	2394.96	0.262937	2394.96	0.248147
1162.83	0.350728	1976.76	0.271804	1976.76	0.254128	1976.76	0.251404	2395.52	0.26302	2395.52	0.248227
1162.96	0.350987	1977.14	0.271822	1977.14	0.254099	1977.14	0.251322	2396.07	0.263063	2396.07	0.248213
1163.09	0.350896	1977.52	0.271826	1977.52	0.254132	1977.52	0.251251	2396.63	0.26308	2396.63	0.248195
1163.22	0.351041	1977.89	0.27183	1977.89	0.254163	1977.89	0.251304	2397.18	0.263073	2397.18	0.248242
1163.35	0.351243	1978.27	0.27186	1978.27	0.254187	1978.27	0.251376	2397.73	0.263001	2397.73	0.24826
1163.49	0.351098	1978.65	0.271815	1978.65	0.254184	1978.65	0.251417	2398.29	0.263084	2398.29	0.248278
1163.62	0.351027	1979.03	0.27177	1979.03	0.254161	1979.03	0.251422	2398.84	0.26324	2398.84	0.24832
1163.75	0.3509	1979.4	0.271753	1979.4	0.254153	1979.4	0.251394	2399.4	0.263261	2399.4	0.248304
1163.88	0.350774	1979.78	0.271764	1979.78	0.254094	1979.78	0.251408	2399.95	0.263265	2399.95	0.248256
1164.01	0.350772	1980.16	0.271843	1980.16	0.25414	1980.16	0.251446	2400.51	0.263259	2400.51	0.24828
1164.14	0.35093	1980.54	0.271886	1980.54	0.254191	1980.54	0.251431	2401.06	0.263236	2401.06	0.248313
1164.27	0.351142	1980.92	0.271826	1980.92	0.254224	1980.92	0.251417	2401.62	0.263274	2401.62	0.248313
1164.4	0.351102	1981.29	0.271791	1981.29	0.254234	1981.29	0.251394	2402.18	0.263285	2402.18	0.248335
1164.53	0.350803	1981.67	0.271774	1981.67	0.25421	1981.67	0.251386	2402.73	0.263261	2402.73	0.248393
1164.66	0.350928	1982.05	0.271759	1982.05	0.254156	1982.05	0.251384	2403.29	0.263336	2403.29	0.248397
1164.79	0.351124	1982.43	0.271774	1982.43	0.254121	1982.43	0.251453	2403.85	0.263406	2403.85	0.248417
1164.92	0.3513	1982.81	0.271845	1982.81	0.254109	1982.81	0.251482	2404.4	0.263457	2404.4	0.248464
1165.05	0.351253	1983.19	0.271854	1983.19	0.254175	1983.19	0.251438	2404.96	0.263492	2404.96	0.24842
1165.18	0.351156	1983.57	0.27183	1983.57	0.254208	1983.57	0.251428	2405.52	0.263483	2405.52	0.24842
1165.31	0.351154	1983.95	0.271819	1983.95	0.25417	1983.95	0.251453	2406.08	0.263504	2406.08	0.248509
1165.45	0.351199	1984.33	0.271809	1984.33	0.254137	1984.33	0.251418	2406.64	0.26347	2406.64	0.248617
1165.58	0.351211	1984.71	0.27188	1984.71	0.254198	1984.71	0.251415	2407.2	0.263476	2407.2	0.248606
1165.71	0.351102	1985.09	0.271902	1985.09	0.254252	1985.09	0.251443	2407.75	0.263556	2407.75	0.24858
1165.84	0.351096	1985.47	0.271899	1985.47	0.254227	1985.47	0.251431	2408.31	0.263556	2408.31	0.248626
1165.97	0.3511	1985.85	0.271895	1985.85	0.254231	1985.85	0.251433	2408.87	0.263555	2408.87	0.248593
1166.1	0.351144	1986.23	0.271893	1986.23	0.254229	1986.23	0.251449	2409.43	0.26353	2409.43	0.248491
1166.23	0.351219	1986.61	0.271914	1986.61	0.254175	1986.61	0.251515	2409.99	0.263583	2409.99	0.24856
1166.36	0.351399	1986.99	0.271854	1986.99	0.254205	1986.99	0.251575	2410.55	0.263688	2410.55	0.248686
1166.49	0.351413	1987.37	0.271828	1987.37	0.254337	1987.37	0.251518	2411.11	0.263722	2411.11	0.24864
1166.63	0.351435	1987.75	0.271893	1987.75	0.254326	1987.75	0.251461	2411.67	0.263749	2411.67	0.248606
1166.76	0.351447	1988.13	0.271897	1988.13	0.254257	1988.13	0.251503	2412.23	0.263745	2412.23	0.248597
1166.89	0.351364	1988.51	0.271945	1988.51	0.254253	1988.51	0.251539	2412.8	0.263679	2412.8	0.248642
1167.02	0.351201	1988.9	0.271949	1988.89	0.254203	1988.89	0.251518	2413.36	0.26376	2413.36	0.248746
1167.15	0.351088	1989.28	0.271869	1989.28	0.254186	1989.28	0.251538	2413.92	0.263867	2413.92	0.248742
1167.28	0.351176	1989.66	0.271884	1989.66	0.254215	1989.66	0.251538	2414.48	0.263914	2414.48	0.24874
1167.41	0.351217	1990.04	0.27193	1990.04	0.25422	1990.04	0.251531	2415.04	0.263924	2415.04	0.248771
1167.54	0.351457	1990.42	0.271928	1990.42	0.254229	1990.42	0.251525	2415.61	0.263933	2415.61	0.248799
1167.68	0.351546	1990.8	0.271949	1990.8	0.254252	1990.8	0.251525	2416.17	0.264022	2416.17	0.248822
1167.81	0.351566	1991.19	0.271947	1991.19	0.254173	1991.19	0.25152	2416.73	0.264097	2416.73	0.248806
1167.94	0.351542	1991.57	0.271871	1991.57	0.254179	1991.57	0.251611	2417.3	0.26408	2417.3	0.248775
1168.07	0.351389	1991.95	0.271802	1991.95	0.254217	1991.95	0.251679	2417.86	0.264037	2417.86	0.248771
1168.2	0.351576	1992.33	0.271807	1992.33	0.254198	1992.33	0.251679	2418.42	0.26405	2418.42	0.248808
1168.33	0.351871	1992.72	0.271889	1992.72	0.254231	1992.72	0.251644	2418.99	0.264078	2418.99	0.248864
1168.46	0.351706	1993.1	0.271882	1993.1	0.254259	1993.1	0.251652	2419.55	0.26411	2419.55	0.248917
1168.6	0.351742	1993.48	0.27182	1993.48	0.254215	1993.48	0.251715	2420.12	0.264161	2420.12	0.248932
1168.73	0.351922	1993.87	0.271822	1993.87	0.254231	1993.87	0.251708	2420.68	0.264268	2420.68	0.24893
1168.86	0.351779	1994.25	0.271904	1994.25	0.254231	1994.25	0.251656	2421.25	0.264266	2421.25	0.24891
1168.99	0.351536	1994.63	0.271915	1994.63	0.254226	1994.63	0.251572	2421.81	0.264219	2421.81	0.248904
1169.12	0.351508	1995.02	0.271891	1995.02	0.254231	1995.02	0.251548	2422.38	0.264279	2422.38	0.248975
1169.25	0.351631	1995.4	0.271856	1995.4	0.254205	1995.4	0.251549	2422.94	0.264368	2422.94	0.249026
1169.39	0.351611	1995.79	0.271858	1995.78	0.254229	1995.78	0.251535	2423.51	0.264353	2423.51	0.249002
1169.52	0.351888	1996.17	0.271958	1996.17	0.254295	1996.17	0.251584	2424.08	0.264351	2424.08	0.249035
1169.65	0.352193	1996.55	0.271968	1996.55	0.254264	1996.55	0.251656	2424.64	0.264375	2424.64	0.249084
1169.78	0.351916	1996.94	0.271968	1996.94	0.254206	1996.94	0.251659	2425.21	0.264428	2425.21	0.249061
1169.91	0.351774	1997.32	0.271927	1997.32	0.254198	1997.32	0.251654	2425.78	0.264473	2425.78	0.249081
1170.05	0.35193	1997.71	0.271891	1997.71	0.254184	1997.71	0.251629	2426.35	0.264447	2426.35	0.249104
1170.18	0.351857	1998.09	0.271899	1998.09	0.254177	1998.09	0.251559	2426.91	0.264509	2426.91	0.249055
1170.31	0.351684	1998.48	0.271947	1998.48	0.254206	1998.48	0.251572	2427.48	0.264558	2427.48	0.249086
1170.44	0.351871	1998.86	0.271975	1998.86	0.254252	1998.86	0.251618	2428.05	0.264554	2428.05	0.249174
1170.57	0.351985	1999.25	0.271981	1999.25	0.254288	1999.25	0.251631	2428.62	0.264552	2428.62	0.249199
1170.71	0.351906	1999.63	0.271953	1999.63	0.254286	1999.63	0.251661	2429.19	0.264645	2429.19	0.249221
1170.84	0.3519	2000.02	0.27193	2000.02	0.254246	2000.02	0.251662	2429.76	0.26468	2429.76	0.249195
1170.97	0.352096	2000.4	0.271964	2000.41	0.254248	2000.41	0.251631	2430.33	0.264669	2430.33	0.249108
1171.1	0.352191	2000.79	0.27199	2000.79	0.254288	2000.79	0.251711	2430.9	0.264692	2430.9	0.249126
1171.23	0.35212	2001.18	0.271979	2001.18	0.254328	2001.18	0.251749	2431.47	0.264635	2431.47	0.249232
1171.37	0.351977	2001.56	0.271973	2001.56	0.254312	2001.56	0.251754	2432.04	0.264607	2432.04	0.249255
1171.5	0.352076	2001.95	0.271956	2001.95	0.254253	2001.95	0.251726	2432.61	0.264724	2432.61	0.249221
1171.63	0.352257	2002.34	0.271925	2002.34	0.254226	2002.34	0.251701	2433.18	0.264793	2433.18	0.249206
1171.76	0.352185	2002.72	0.271928	2002.72	0.25426	2002.72	0.251734	2433.75	0.264775	2433.75	0.249221
1171.9	0.352088	2003.11	0.272003	2003.11	0.254279	2003.11	0.251697	2434.32	0.264761	2434.32	0.249234
1172.03	0.352096	2003.5	0.271964	2003.5	0.254259	2003.5	0.251657	2434.89	0.264788	2434.89	0.24925
1172.16	0.352019	2003.88	0.271876	2003.88	0.254278	2003.88	0.251692	2435.46	0.264871	2435.46	0.249272
1172.29	0.351918	2004.27	0.271891	2004.27	0.254288	2004.27	0.251742	2436.04	0.264937	2436.04	0.249297
1172.43	0.352108	2004.66	0.271958	2004.66	0.254285	2004.66	0.251747	2436.61	0.264963	2436.61	0.24925
1172.56	0.352403	2005.05	0.272024	2005.05	0.254238	2005.05	0.251716	2437.18	0.264997	2437.18	0.249295
1172.69	0.352312	2005.43	0.272065	2005.43	0.25425	2005.43	0.251705	2437.75	0.264997	2437.75	0.249426
1172.82	0.352322	2005.82	0.272029	2005.82	0.254286	2005.82	0.251721	2438.33	0.264969	2438.33	0.249439
1172.96	0.352348	2006.21	0.272005	2006.21	0.254272	2006.21	0.251759	2438.9	0.264984	2438.9	0.249385
1173.09	0.352124	2006.6	0.271997	2006.6	0.254271	2006.6	0.25179	2439.47	0.265048	2439.47	0.249381
1173.22	0.352229	2006.99	0.271988	2006.99	0.254274	2006.99	0.251777	2440.05	0.26511	2440.05	0.249454
1173.35	0.352399	2007.38	0.271997	2007.38	0.254295	2007.38	0.251751	2440.62	0.265153	2440.62	0.249507
1173.49	0.352233	2007.76	0.27201	2007.76	0.254394	2007.76	0.251774	2441.2	0.26517	2441.2	0.249501
1173.62	0.352217	2008.15	0.272005	2008.15	0.25439	2008.15	0.251764	2441.77	0.2652	2441.77	0.249485
1173.75	0.352421	2008.54	0.272003	2008.54	0.254311	2008.54	0.251746	2442.35	0.265191	2442.35	0.24943
1173.89	0.352631	2008.93	0.271997	2008.93	0.254361	2008.93	0.251814	2442.92	0.265183	2442.92	0.24945
1174.02	0.352692	2009.32	0.272038	2009.32	0.254422	2009.32	0.251859	2443.5	0.265317	2443.5	0.249521
1174.15	0.352619	2009.71	0.272042	2009.71	0.254349	2009.71	0.251828	2444.07	0.265424	2444.07	0.249579
1174.28	0.352484	2010.1	0.271999	2010.1	0.254305	2010.1	0.251774	2444.65	0.265415	2444.65	0.249599
1174.42	0.352324	2010.49	0.272046	2010.49	0.254359	2010.49	0.251814	2445.23	0.265424	2445.23	0.249567
1174.55	0.3525	2010.88	0.272068	2010.88	0.254366	2010.88	0.251816	2445.8	0.265422	2445.8	0.24957
1174.68	0.352668	2011.27	0.272027	2011.27	0.254371	2011.27	0.251796	2446.38	0.265366	2446.38	0.249563
1174.82	0.352682	2011.66	0.272012	2011.66	0.254423	2011.66	0.25185	2446.96	0.265313	2446.96	0.249539
1174.95	0.352562	2012.05	0.27201	2012.05	0.254384	2012.05	0.251896	2447.54	0.265366	2447.54	0.249559
1175.08	0.352563	2012.44	0.272048	2012.44	0.254335	2012.44	0.251831	2448.11	0.265471	2448.11	0.249636
1175.22	0.352585	2012.83	0.272063	2012.83	0.254333	2012.83	0.251787	2448.69	0.265494	2448.69	0.249712
1175.35	0.352639	2013.22	0.272092	2013.22	0.254354	2013.22	0.25186	2449.27	0.265513	2449.27	0.249789
1175.48	0.352623	2013.61	0.272106	2013.61	0.254377	2013.61	0.251859	2449.85	0.26556	2449.85	0.249756
1175.61	0.352676	2014	0.272057	2014	0.254361	2014	0.251832	2450.43	0.265565	2450.43	0.249714
1175.75	0.352672	2014.39	0.27204	2014.39	0.254377	2014.39	0.251898	2451.01	0.265626	2451.01	0.249725
1175.88	0.352605	2014.79	0.272096	2014.79	0.254403	2014.79	0.251904	2451.59	0.265716	2451.59	0.249736
1176.01	0.352708	2015.18	0.272119	2015.18	0.254345	2015.18	0.251864	2452.17	0.265735	2452.17	0.249716
1176.15	0.352821	2015.57	0.27213	2015.57	0.254331	2015.57	0.251914	2452.75	0.265731	2452.75	0.24969
1176.28	0.352892	2015.96	0.272128	2015.96	0.254406	2015.96	0.251906	2453.33	0.265756	2453.33	0.249698
1176.41	0.352876	2016.35	0.27205	2016.35	0.254443	2016.35	0.251857	2453.91	0.265806	2453.91	0.24975
1176.55	0.352702	2016.75	0.272048	2016.75	0.254387	2016.75	0.251855	2454.49	0.265929	2454.49	0.249792
1176.68	0.352607	2017.14	0.272104	2017.14	0.25434	2017.14	0.251886	2455.07	0.265946	2455.07	0.249843
1176.81	0.352676	2017.53	0.272148	2017.53	0.254377	2017.53	0.251921	2455.65	0.265933	2455.65	0.249832
1176.95	0.352672	2017.92	0.272176	2017.92	0.254389	2017.92	0.251949	2456.23	0.265897	2456.23	0.249794
1177.08	0.352862	2018.32	0.272124	2018.32	0.254359	2018.32	0.251932	2456.81	0.265863	2456.81	0.24982
1177.22	0.352904	2018.71	0.272091	2018.71	0.254384	2018.71	0.251906	2457.4	0.265887	2457.4	0.249923
1177.35	0.352902	2019.1	0.272076	2019.1	0.25443	2019.1	0.25187	2457.98	0.266017	2457.98	0.249949
1177.48	0.352756	2019.49	0.272107	2019.49	0.254462	2019.49	0.251873	2458.56	0.266047	2458.56	0.249965
1177.62	0.352601	2019.89	0.272096	2019.89	0.254467	2019.89	0.251929	2459.14	0.266008	2459.14	0.249912
1177.75	0.352627	2020.28	0.272091	2020.28	0.25443	2020.28	0.251962	2459.73	0.266042	2459.73	0.249874
1177.88	0.352777	2020.68	0.272158	2020.68	0.254434	2020.68	0.251932	2460.31	0.266062	2460.31	0.249907
1178.02	0.352918	2021.07	0.27216	2021.07	0.254429	2021.07	0.251929	2460.89	0.266113	2460.89	0.249952
1178.15	0.353001	2021.46	0.272126	2021.46	0.254425	2021.46	0.251981	2461.48	0.26619	2461.48	0.249938
1178.28	0.353136	2021.86	0.272145	2021.86	0.254415	2021.86	0.252014	2462.06	0.266219	2462.06	0.249954
1178.42	0.353116	2022.25	0.272094	2022.25	0.254437	2022.25	0.252024	2462.65	0.266187	2462.65	0.250003
1178.55	0.353177	2022.65	0.272055	2022.65	0.254456	2022.65	0.252047	2463.23	0.266234	2463.23	0.250062
1178.69	0.353353	2023.04	0.272133	2023.04	0.254474	2023.04	0.252019	2463.82	0.266281	2463.82	0.250058
1178.82	0.353342	2023.44	0.272132	2023.44	0.25446	2023.44	0.251986	2464.4	0.266245	2464.4	0.250025
1178.95	0.353148	2023.83	0.272098	2023.83	0.254434	2023.83	0.251945	2464.99	0.266281	2464.99	0.250011
1179.09	0.352963	2024.23	0.272087	2024.23	0.254439	2024.23	0.251976	2465.58	0.266392	2465.58	0.250082
1179.22	0.352957	2024.62	0.272057	2024.62	0.254469	2024.62	0.252039	2466.16	0.266471	2466.16	0.250169
1179.36	0.352956	2025.02	0.272081	2025.02	0.254422	2025.02	0.25204	2466.75	0.266484	2466.75	0.250182
1179.49	0.352936	2025.41	0.272143	2025.41	0.254432	2025.41	0.252009	2467.34	0.266533	2467.34	0.250134
1179.62	0.353015	2025.81	0.272225	2025.81	0.254429	2025.81	0.251996	2467.92	0.26652	2467.92	0.250147
1179.76	0.353068	2026.2	0.272242	2026.2	0.254389	2026.2	0.251996	2468.51	0.266499	2468.51	0.250173
1179.89	0.353167	2026.6	0.272148	2026.6	0.254439	2026.6	0.251999	2469.1	0.266518	2469.1	0.250171
1180.03	0.353308	2027	0.272094	2026.99	0.254479	2026.99	0.252017	2469.69	0.266565	2469.69	0.250242
1180.16	0.353357	2027.39	0.272115	2027.39	0.254476	2027.39	0.25205	2470.27	0.266601	2470.27	0.25028
1180.3	0.353383	2027.79	0.272106	2027.79	0.254486	2027.79	0.252022	2470.86	0.266591	2470.86	0.250256
1180.43	0.353415	2028.18	0.27207	2028.18	0.254512	2028.18	0.252009	2471.45	0.266633	2471.45	0.250285
1180.56	0.353357	2028.58	0.272094	2028.58	0.254491	2028.58	0.25204	2472.04	0.266654	2472.04	0.250291
1180.7	0.353183	2028.98	0.272193	2028.98	0.2545	2028.98	0.252106	2472.63	0.266654	2472.63	0.250276
1180.83	0.353181	2029.38	0.272178	2029.38	0.254488	2029.38	0.252166	2473.22	0.266725	2473.22	0.250324
1180.97	0.353407	2029.77	0.272186	2029.77	0.254472	2029.77	0.252197	2473.81	0.266765	2473.81	0.250367
1181.1	0.3535	2030.17	0.27223	2030.17	0.254463	2030.17	0.252165	2474.4	0.266761	2474.4	0.250331
1181.24	0.353745	2030.57	0.272197	2030.57	0.254444	2030.57	0.252139	2474.99	0.266752	2474.99	0.250305
1181.37	0.353684	2030.97	0.272161	2030.96	0.254467	2030.96	0.252101	2475.58	0.266814	2475.58	0.250274
1181.51	0.353454	2031.36	0.272182	2031.36	0.254469	2031.36	0.252063	2476.17	0.266893	2476.17	0.250338
1181.64	0.353258	2031.76	0.272221	2031.76	0.254444	2031.76	0.252029	2476.77	0.266921	2476.77	0.250334
1181.77	0.353298	2032.16	0.272275	2032.16	0.254415	2032.16	0.25205	2477.36	0.266921	2477.36	0.250314
1181.91	0.353429	2032.56	0.272225	2032.56	0.254397	2032.56	0.252101	2477.95	0.266912	2477.95	0.25036
1182.04	0.353361	2032.96	0.272184	2032.96	0.254453	2032.96	0.252119	2478.54	0.26694	2478.54	0.250482
1182.18	0.353466	2033.35	0.272182	2033.35	0.254512	2033.35	0.25215	2479.13	0.267047	2479.13	0.250464
1182.31	0.353815	2033.75	0.272227	2033.75	0.254588	2033.75	0.252194	2479.73	0.267183	2479.73	0.250405
1182.45	0.353967	2034.15	0.272215	2034.15	0.254524	2034.15	0.252127	2480.32	0.267224	2480.32	0.250422
1182.58	0.353898	2034.55	0.27216	2034.55	0.254446	2034.55	0.252099	2480.91	0.267181	2480.91	0.250482
1182.72	0.353809	2034.95	0.27216	2034.95	0.254517	2034.95	0.252137	2481.51	0.267185	2481.51	0.250573
1182.85	0.353831	2035.35	0.272173	2035.35	0.254585	2035.35	0.25215	2482.1	0.26722	2482.1	0.250642
1182.99	0.353953	2035.75	0.272188	2035.75	0.254505	2035.75	0.252143	2482.69	0.267237	2482.69	0.25062
1183.12	0.353858	2036.15	0.272199	2036.15	0.254491	2036.15	0.252201	2483.29	0.267258	2483.29	0.250629
1183.26	0.353613	2036.55	0.272245	2036.55	0.25451	2036.55	0.252212	2483.88	0.267275	2483.88	0.250629
1183.39	0.353427	2036.95	0.27221	2036.95	0.25454	2036.95	0.252245	2484.48	0.267309	2484.48	0.250598
1183.53	0.353526	2037.35	0.272133	2037.35	0.254543	2037.35	0.252286	2485.07	0.267313	2485.07	0.250635
1183.66	0.353823	2037.75	0.272201	2037.75	0.254533	2037.75	0.252273	2485.67	0.267282	2485.67	0.250733
1183.8	0.354094	2038.15	0.27223	2038.15	0.25451	2038.15	0.252186	2486.27	0.267322	2486.27	0.250788
1183.93	0.354042	2038.55	0.272234	2038.55	0.254486	2038.55	0.252152	2486.86	0.267382	2486.86	0.250713
1184.07	0.354092	2038.95	0.272232	2038.95	0.254505	2038.95	0.252196	2487.46	0.267439	2487.46	0.250673
1184.2	0.354044	2039.35	0.272206	2039.35	0.254515	2039.35	0.252225	2488.06	0.267514	2488.06	0.250664
1184.34	0.353936	2039.75	0.272201	2039.75	0.254469	2039.75	0.252232	2488.65	0.267537	2488.65	0.25068
1184.47	0.353997	2040.16	0.272247	2040.16	0.254528	2040.16	0.252197	2489.25	0.267563	2489.25	0.250713
1184.61	0.353989	2040.56	0.272238	2040.56	0.254634	2040.56	0.252204	2489.85	0.267635	2489.85	0.250749
1184.74	0.353959	2040.96	0.272208	2040.96	0.254606	2040.96	0.252265	2490.45	0.267668	2490.45	0.250813
1184.88	0.353938	2041.36	0.272251	2041.36	0.254528	2041.36	0.252289	2491.04	0.267644	2491.04	0.250851
1185.01	0.353882	2041.76	0.272264	2041.76	0.25447	2041.76	0.252301	2491.64	0.26765	2491.64	0.250846
1185.15	0.353843	2042.16	0.272236	2042.16	0.254498	2042.16	0.252309	2492.24	0.267687	2492.24	0.250811
1185.28	0.353892	2042.57	0.272188	2042.57	0.254566	2042.57	0.252319	2492.84	0.267744	2492.84	0.250766
1185.42	0.35392	2042.97	0.272165	2042.97	0.254611	2042.97	0.252338	2493.44	0.267723	2493.44	0.250775
1185.56	0.353823	2043.37	0.272255	2043.37	0.254634	2043.37	0.252346	2494.04	0.267712	2494.04	0.250855
1185.69	0.353829	2043.77	0.27227	2043.77	0.254592	2043.77	0.252325	2494.64	0.267753	2494.64	0.250877
1185.83	0.35393	2044.18	0.272251	2044.18	0.25459	2044.18	0.252317	2495.24	0.267796	2495.24	0.250884
1185.96	0.354058	2044.58	0.272303	2044.58	0.254568	2044.58	0.252343	2495.84	0.26783	2495.84	0.250946
1186.1	0.353934	2044.98	0.272331	2044.98	0.254535	2044.98	0.252345	2496.44	0.267859	2496.44	0.251053
1186.23	0.353979	2045.39	0.27234	2045.39	0.254578	2045.39	0.252356	2497.04	0.267956	2497.04	0.25103
1186.37	0.354244	2045.79	0.272324	2045.79	0.254609	2045.79	0.252351	2497.64	0.267979	2497.64	0.250904
1186.5	0.354318	2046.19	0.272299	2046.19	0.254621	2046.19	0.252361	2498.25	0.267979	2498.25	0.250928
1186.64	0.35431	2046.6	0.272303	2046.6	0.254632	2046.6	0.252389	2498.85	0.268045	2498.85	0.251086
1186.78	0.35424	2047	0.272316	2047	0.254642	2047	0.252374	2499.45	0.268162	2499.45	0.251152
1186.91	0.354094	2047.41	0.272297	2047.41	0.254646	2047.41	0.252351	2500.05	0.268181	2500.05	0.25117
1187.05	0.35424	2047.81	0.272316	2047.81	0.254627	2047.81	0.252335	2500.66	0.268164	2500.66	0.25119
1187.18	0.354355	2048.21	0.272303	2048.21	0.254651	2048.21	0.252335	2501.26	0.268197	2501.26	0.251175
1187.32	0.354242	2048.62	0.272311	2048.62	0.254701	2048.62	0.252369	2501.86	0.268226	2501.86	0.251175
1187.46	0.354147	2049.02	0.272297	2049.02	0.254731	2049.02	0.252381	2502.47	0.268243	2502.47	0.251144
1187.59	0.354098	2049.43	0.272288	2049.43	0.254654	2049.43	0.252423	2503.07	0.268297	2503.07	0.251168
1187.73	0.354286	2049.83	0.272337	2049.83	0.254607	2049.83	0.252418	2503.68	0.26835	2503.68	0.251173
1187.86	0.354355	2050.24	0.272325	2050.24	0.254653	2050.24	0.252351	2504.28	0.268391	2504.28	0.251164
1188	0.354357	2050.65	0.272217	2050.65	0.254706	2050.65	0.252342	2504.88	0.268442	2504.88	0.251248
1188.14	0.354474	2051.05	0.272225	2051.05	0.254672	2051.05	0.25245	2505.49	0.268463	2505.49	0.251233
1188.27	0.354535	2051.46	0.272333	2051.46	0.254644	2051.46	0.252472	2506.1	0.268442	2506.1	0.251253
1188.41	0.354494	2051.86	0.272383	2051.86	0.25464	2051.86	0.25244	2506.7	0.268474	2506.7	0.251357
1188.54	0.354601	2052.27	0.272348	2052.27	0.254665	2052.27	0.252418	2507.31	0.268559	2507.31	0.251392
1188.68	0.354512	2052.67	0.272381	2052.68	0.254696	2052.68	0.252451	2507.91	0.268582	2507.91	0.251348
1188.82	0.354377	2053.08	0.27235	2053.08	0.254701	2053.08	0.252471	2508.52	0.268563	2508.52	0.251348
1188.95	0.354436	2053.49	0.272379	2053.49	0.254698	2053.49	0.252425	2509.13	0.268598	2509.13	0.251341
1189.09	0.354662	2053.89	0.272432	2053.89	0.254705	2053.89	0.252469	2509.73	0.268606	2509.73	0.251392
1189.22	0.35468	2054.3	0.272381	2054.3	0.254703	2054.3	0.252525	2510.34	0.268632	2510.34	0.251546
1189.36	0.354496	2054.71	0.272353	2054.71	0.254666	2054.71	0.252468	2510.95	0.268674	2510.95	0.251537
1189.5	0.354547	2055.12	0.272383	2055.12	0.254635	2055.12	0.252428	2511.56	0.268664	2511.56	0.251455
1189.63	0.35464	2055.52	0.272413	2055.52	0.254623	2055.52	0.25243	2512.17	0.268759	2512.17	0.251485
1189.77	0.354652	2055.93	0.272424	2055.93	0.254675	2055.93	0.252463	2512.78	0.268873	2512.78	0.251508
1189.91	0.354757	2056.34	0.272443	2056.34	0.254673	2056.34	0.25251	2513.38	0.268922	2513.38	0.251583
1190.04	0.354678	2056.75	0.272394	2056.75	0.254691	2056.75	0.252535	2513.99	0.268883	2513.99	0.251699
1190.18	0.354458	2057.15	0.272361	2057.15	0.254717	2057.15	0.252538	2514.6	0.2689	2514.6	0.251652
1190.32	0.35469	2057.56	0.272394	2057.56	0.25471	2057.56	0.252536	2515.21	0.268934	2515.21	0.251605
1190.45	0.354795	2057.97	0.272379	2057.97	0.254743	2057.97	0.252518	2515.82	0.269035	2515.82	0.251588
1190.59	0.35471	2058.38	0.272432	2058.38	0.254741	2058.38	0.25253	2516.43	0.269165	2516.43	0.251636
1190.73	0.354718	2058.79	0.272452	2058.79	0.254755	2058.79	0.252607	2517.04	0.269169	2517.04	0.25169
1190.86	0.354726	2059.2	0.2724	2059.2	0.254783	2059.2	0.252643	2517.66	0.269079	2517.66	0.251743
1191	0.354832	2059.61	0.272385	2059.61	0.254745	2059.61	0.252656	2518.27	0.269005	2518.27	0.251796
1191.14	0.354813	2060.02	0.27246	2060.01	0.25463	2060.01	0.252595	2518.88	0.269024	2518.88	0.251761
1191.27	0.354759	2060.42	0.272443	2060.42	0.254651	2060.42	0.252536	2519.49	0.269109	2519.49	0.251796
1191.41	0.354743	2060.83	0.272406	2060.83	0.25476	2060.83	0.252561	2520.1	0.269205	2520.1	0.251828
1191.55	0.354757	2061.24	0.272501	2061.24	0.254805	2061.24	0.252581	2520.72	0.269261	2520.72	0.251805
1191.68	0.354827	2061.65	0.272562	2061.65	0.254715	2061.65	0.252567	2521.33	0.269241	2521.33	0.251818
1191.82	0.354854	2062.06	0.272555	2062.06	0.254689	2062.06	0.252546	2521.94	0.269257	2521.94	0.251889
1191.96	0.354797	2062.47	0.272557	2062.47	0.254724	2062.47	0.252548	2522.56	0.269325	2522.56	0.251972
1192.09	0.354716	2062.88	0.272497	2062.88	0.254717	2062.88	0.252559	2523.17	0.269365	2523.17	0.251969
1192.23	0.354922	2063.29	0.272454	2063.29	0.254741	2063.29	0.252646	2523.78	0.269342	2523.78	0.251889
1192.37	0.355149	2063.7	0.272476	2063.7	0.254767	2063.7	0.25262	2524.4	0.269419	2524.4	0.251912
1192.51	0.355096	2064.12	0.272489	2064.12	0.254779	2064.12	0.252559	2525.01	0.269482	2525.01	0.251978
1192.64	0.354862	2064.53	0.272499	2064.53	0.254717	2064.53	0.252633	2525.63	0.269476	2525.63	0.251985
1192.78	0.354882	2064.94	0.272542	2064.94	0.254703	2064.94	0.252661	2526.24	0.269482	2526.24	0.251996
1192.92	0.354995	2065.35	0.27256	2065.35	0.254783	2065.35	0.2526	2526.86	0.269491	2526.86	0.251967
1193.05	0.354947	2065.76	0.272545	2065.76	0.254755	2065.76	0.25259	2527.47	0.269561	2527.47	0.251958
1193.19	0.354959	2066.17	0.272488	2066.17	0.254706	2066.17	0.252617	2528.09	0.269651	2528.09	0.252089
1193.33	0.355009	2066.58	0.272447	2066.58	0.254738	2066.58	0.252653	2528.71	0.269692	2528.71	0.252154
1193.47	0.355072	2067	0.272439	2067	0.254753	2067	0.252703	2529.32	0.269709	2529.32	0.252127
1193.6	0.355036	2067.41	0.272579	2067.41	0.254701	2067.41	0.252707	2529.94	0.269732	2529.94	0.252123
1193.74	0.354953	2067.82	0.272575	2067.82	0.254698	2067.82	0.252651	2530.56	0.269779	2530.56	0.252223
1193.88	0.354912	2068.23	0.272519	2068.23	0.254757	2068.23	0.25269	2531.18	0.269867	2531.18	0.252225
1194.02	0.354955	2068.64	0.272534	2068.65	0.254807	2068.65	0.25271	2531.79	0.269875	2531.79	0.25218
1194.15	0.354985	2069.06	0.272549	2069.06	0.254823	2069.06	0.252711	2532.41	0.269899	2532.41	0.252191
1194.29	0.355133	2069.47	0.272622	2069.47	0.254885	2069.47	0.252671	2533.03	0.269956	2533.03	0.252232
1194.43	0.355363	2069.88	0.272523	2069.88	0.254877	2069.88	0.252635	2533.65	0.269997	2533.65	0.252294
1194.57	0.355494	2070.3	0.272476	2070.3	0.254856	2070.3	0.252707	2534.27	0.269979	2534.27	0.252307
1194.7	0.355523	2070.71	0.272547	2070.71	0.254821	2070.71	0.252741	2534.89	0.269995	2534.89	0.252271
1194.84	0.355488	2071.12	0.272542	2071.12	0.254781	2071.12	0.252743	2535.51	0.270007	2535.51	0.252342
1194.98	0.355347	2071.54	0.272545	2071.54	0.254802	2071.54	0.252746	2536.13	0.270007	2536.13	0.252402
1195.12	0.355417	2071.95	0.272503	2071.95	0.254811	2071.95	0.252723	2536.75	0.270076	2536.75	0.252393
1195.25	0.355573	2072.37	0.272558	2072.37	0.254802	2072.37	0.252698	2537.37	0.270157	2537.37	0.252382
1195.39	0.35545	2072.78	0.272607	2072.78	0.254823	2072.78	0.252774	2537.99	0.270229	2537.99	0.252449
1195.53	0.355217	2073.19	0.27259	2073.19	0.254896	2073.19	0.252821	2538.61	0.270274	2538.61	0.252504
1195.67	0.355078	2073.61	0.272575	2073.61	0.254823	2073.61	0.252811	2539.23	0.270255	2539.23	0.252536
1195.8	0.355339	2074.02	0.272575	2074.02	0.254774	2074.02	0.252787	2539.86	0.270253	2539.86	0.252576
1195.94	0.355551	2074.44	0.272603	2074.44	0.254824	2074.44	0.252793	2540.48	0.270285	2540.48	0.252582
1196.08	0.355446	2074.85	0.272616	2074.85	0.254814	2074.85	0.252806	2541.1	0.270344	2541.1	0.252593
1196.22	0.355523	2075.27	0.272585	2075.27	0.254835	2075.27	0.252846	2541.72	0.270434	2541.72	0.252624
1196.36	0.355618	2075.68	0.272605	2075.68	0.254901	2075.68	0.252828	2542.35	0.270447	2542.35	0.252716
1196.49	0.355518	2076.1	0.27265	2076.1	0.254871	2076.1	0.252767	2542.97	0.270496	2542.97	0.252784
1196.63	0.355575	2076.52	0.27265	2076.52	0.254911	2076.52	0.252777	2543.59	0.270558	2543.59	0.25276
1196.77	0.355579	2076.93	0.272596	2076.93	0.254991	2076.93	0.252806	2544.22	0.270585	2544.22	0.252727
1196.91	0.355525	2077.35	0.272568	2077.35	0.254995	2077.35	0.252788	2544.84	0.270626	2544.84	0.252716
1197.05	0.355638	2077.76	0.272626	2077.76	0.254934	2077.76	0.252803	2545.47	0.270617	2545.47	0.252747
1197.18	0.355583	2078.18	0.272657	2078.18	0.254875	2078.18	0.252828	2546.09	0.270636	2546.09	0.252749
1197.32	0.355458	2078.6	0.27262	2078.6	0.254922	2078.6	0.252816	2546.72	0.270766	2546.72	0.252837
1197.46	0.355601	2079.01	0.272566	2079.01	0.254955	2079.01	0.252803	2547.34	0.270877	2547.34	0.252911
1197.6	0.355628	2079.43	0.272525	2079.43	0.254854	2079.43	0.252833	2547.97	0.270863	2547.97	0.252882
1197.74	0.355561	2079.85	0.272592	2079.85	0.254871	2079.85	0.25277	2548.59	0.27079	2548.59	0.252902
1197.88	0.355492	2080.26	0.272607	2080.26	0.254906	2080.26	0.252797	2549.22	0.270867	2549.22	0.252957
1198.01	0.355488	2080.68	0.272629	2080.68	0.254875	2080.68	0.252867	2549.85	0.271005	2549.85	0.252957
1198.15	0.355607	2081.1	0.27268	2081.1	0.25493	2081.1	0.252872	2550.48	0.270995	2550.48	0.252964
1198.29	0.355755	2081.52	0.27273	2081.52	0.254949	2081.52	0.252854	2551.1	0.270929	2551.1	0.252955
1198.43	0.35583	2081.94	0.272773	2081.94	0.254899	2081.94	0.252836	2551.73	0.271018	2551.73	0.252944
1198.57	0.35585	2082.35	0.27273	2082.35	0.254847	2082.35	0.252811	2552.36	0.271067	2552.36	0.252933
1198.71	0.355791	2082.77	0.272653	2082.77	0.254842	2082.77	0.252793	2552.99	0.271059	2552.99	0.252999
1198.84	0.355749	2083.19	0.272685	2083.19	0.254913	2083.19	0.252878	2553.62	0.271099	2553.62	0.253066
1198.98	0.355591	2083.61	0.272674	2083.61	0.254918	2083.61	0.252903	2554.24	0.271176	2554.24	0.25308
1199.12	0.355666	2084.03	0.272672	2084.03	0.254894	2084.03	0.252844	2554.87	0.271214	2554.87	0.253039
1199.26	0.356013	2084.45	0.272765	2084.45	0.254984	2084.45	0.252872	2555.5	0.271248	2555.5	0.253069
1199.4	0.356062	2084.87	0.272784	2084.87	0.255017	2084.87	0.252926	2556.13	0.271315	2556.13	0.253135
1199.54	0.355983	2085.28	0.272726	2085.28	0.254996	2085.28	0.25297	2556.76	0.271383	2556.76	0.25317
1199.68	0.355935	2085.7	0.272661	2085.7	0.254946	2085.7	0.252965	2557.39	0.271449	2557.39	0.253184
1199.81	0.355904	2086.12	0.27268	2086.12	0.254948	2086.12	0.252973	2558.03	0.271511	2558.03	0.25321
1199.95	0.355979	2086.54	0.272737	2086.54	0.254965	2086.54	0.252972	2558.66	0.271534	2558.66	0.253286
1200.09	0.355931	2086.96	0.272754	2086.96	0.254946	2086.96	0.252954	2559.29	0.271539	2559.29	0.253357
1200.23	0.355789	2087.38	0.272726	2087.38	0.254979	2087.38	0.253034	2559.92	0.271549	2559.92	0.253332
1200.37	0.355805	2087.8	0.272687	2087.8	0.255	2087.8	0.253044	2560.55	0.271554	2560.55	0.253275
1200.51	0.355953	2088.22	0.272696	2088.22	0.254929	2088.22	0.252998	2561.18	0.271562	2561.18	0.253299
1200.65	0.356024	2088.64	0.272693	2088.65	0.254897	2088.65	0.253026	2561.82	0.271656	2561.82	0.25331
1200.79	0.356032	2089.07	0.272642	2089.07	0.254977	2089.07	0.253018	2562.45	0.27163	2562.45	0.253335
1200.93	0.355999	2089.49	0.272689	2089.49	0.254979	2089.49	0.252973	2563.08	0.271656	2563.08	0.253444
1201.06	0.356016	2089.91	0.272765	2089.91	0.254946	2089.91	0.252954	2563.72	0.271763	2563.72	0.25347
1201.2	0.355908	2090.33	0.27279	2090.33	0.254991	2090.33	0.252936	2564.35	0.271762	2564.35	0.253399
1201.34	0.355826	2090.75	0.272817	2090.75	0.254995	2090.75	0.252977	2564.99	0.271842	2564.99	0.253453
1201.48	0.355951	2091.17	0.272812	2091.17	0.254932	2091.17	0.25306	2565.62	0.271884	2565.62	0.253619
1201.62	0.355969	2091.59	0.272838	2091.59	0.254943	2091.59	0.253054	2566.25	0.271848	2566.25	0.253621
1201.76	0.356026	2092.02	0.272842	2092.02	0.254984	2092.02	0.253057	2566.89	0.271931	2566.89	0.253584
1201.9	0.356137	2092.44	0.272795	2092.44	0.254967	2092.44	0.25306	2567.53	0.272048	2567.53	0.253599
1202.04	0.356232	2092.86	0.272791	2092.86	0.25497	2092.86	0.253036	2568.16	0.27208	2568.16	0.253624
1202.18	0.356141	2093.28	0.272814	2093.28	0.254996	2093.28	0.253099	2568.8	0.272057	2568.8	0.253648
1202.32	0.356274	2093.71	0.272778	2093.71	0.254996	2093.71	0.253139	2569.43	0.272044	2569.43	0.253659
1202.46	0.35641	2094.13	0.27275	2094.13	0.255022	2094.13	0.253113	2570.07	0.272119	2570.07	0.253761
1202.6	0.356308	2094.55	0.272752	2094.55	0.255062	2094.55	0.253078	2570.71	0.272206	2570.71	0.253796
1202.74	0.356141	2094.97	0.272799	2094.97	0.255092	2094.97	0.253078	2571.35	0.272198	2571.35	0.253763
1202.88	0.356232	2095.4	0.272873	2095.4	0.255085	2095.4	0.253077	2571.98	0.272272	2571.98	0.25383
1203.01	0.356462	2095.82	0.272886	2095.82	0.255052	2095.82	0.253091	2572.62	0.272332	2572.62	0.253897
1203.15	0.356347	2096.25	0.272816	2096.24	0.254993	2096.24	0.253101	2573.26	0.272266	2573.26	0.253896
1203.29	0.356308	2096.67	0.272832	2096.67	0.254986	2096.67	0.253108	2573.9	0.27236	2573.9	0.253921
1203.43	0.356193	2097.09	0.272836	2097.09	0.255	2097.09	0.253078	2574.54	0.272451	2574.54	0.253957
1203.57	0.356205	2097.52	0.272788	2097.52	0.255015	2097.52	0.253063	2575.18	0.272509	2575.18	0.253974
1203.71	0.356335	2097.94	0.272795	2097.94	0.255024	2097.94	0.253091	2575.82	0.272511	2575.82	0.253907
1203.85	0.356391	2098.37	0.272842	2098.37	0.255017	2098.37	0.253196	2576.46	0.27246	2576.46	0.253914
1203.99	0.35643	2098.79	0.272883	2098.79	0.255061	2098.79	0.253273	2577.1	0.272481	2577.1	0.253961
1204.13	0.356474	2099.22	0.272838	2099.22	0.255078	2099.22	0.253216	2577.74	0.272522	2577.74	0.253979
1204.27	0.356581	2099.64	0.272786	2099.64	0.255048	2099.64	0.25317	2578.38	0.272599	2578.38	0.253979
1204.41	0.356515	2100.07	0.27286	2100.07	0.255057	2100.07	0.25315	2579.02	0.272626	2579.02	0.254021
1204.55	0.356311	2100.49	0.272901	2100.49	0.255088	2100.49	0.25315	2579.66	0.272626	2579.66	0.254083
1204.69	0.356329	2100.92	0.27287	2100.92	0.255071	2100.92	0.25317	2580.3	0.272703	2580.3	0.254127
1204.83	0.356434	2101.34	0.272901	2101.34	0.255094	2101.34	0.253193	2580.95	0.272754	2580.95	0.254107
1204.97	0.35648	2101.77	0.272974	2101.77	0.255142	2101.77	0.253194	2581.59	0.272827	2581.59	0.254149
1205.11	0.356488	2102.19	0.273004	2102.19	0.255154	2102.19	0.253225	2582.23	0.272848	2582.23	0.254221
1205.25	0.356341	2102.62	0.272974	2102.62	0.255151	2102.62	0.253258	2582.87	0.272855	2582.87	0.254214
1205.39	0.35625	2103.05	0.272944	2103.05	0.255151	2103.05	0.253261	2583.52	0.272844	2583.52	0.254119
1205.53	0.356555	2103.47	0.272944	2103.47	0.255118	2103.47	0.253258	2584.16	0.272889	2584.16	0.254063
1205.67	0.356856	2103.9	0.272952	2103.9	0.255107	2103.9	0.253234	2584.81	0.273053	2584.81	0.254156
1205.81	0.356925	2104.33	0.273002	2104.33	0.255107	2104.33	0.253196	2585.45	0.273127	2585.45	0.254249
1205.95	0.356818	2104.75	0.272952	2104.75	0.255095	2104.75	0.253221	2586.1	0.273119	2586.1	0.254341
1206.09	0.356713	2105.18	0.27287	2105.18	0.255088	2105.18	0.253248	2586.74	0.273036	2586.74	0.254378
1206.23	0.356802	2105.61	0.272918	2105.61	0.2551	2105.61	0.25326	2587.39	0.273055	2587.39	0.254336
1206.37	0.356884	2106.04	0.273037	2106.04	0.255127	2106.04	0.253265	2588.03	0.273098	2588.03	0.254349
1206.51	0.356959	2106.46	0.273095	2106.46	0.255166	2106.46	0.253278	2588.68	0.273128	2588.68	0.254278
1206.65	0.356941	2106.89	0.27303	2106.89	0.255132	2106.89	0.253311	2589.32	0.273219	2589.32	0.254316
1206.79	0.356937	2107.32	0.272957	2107.32	0.255128	2107.32	0.253317	2589.97	0.273351	2589.97	0.25444
1206.93	0.356949	2107.75	0.272933	2107.75	0.255149	2107.75	0.253299	2590.62	0.273335	2590.62	0.254483
1207.07	0.356852	2108.18	0.273004	2108.18	0.255118	2108.18	0.253314	2591.27	0.273288	2591.27	0.254482
1207.21	0.356846	2108.61	0.273058	2108.61	0.255081	2108.61	0.253371	2591.91	0.273364	2591.91	0.254442
1207.35	0.356981	2109.04	0.27308	2109.04	0.255137	2109.04	0.253443	2592.56	0.273445	2592.56	0.254467
1207.49	0.356945	2109.46	0.273037	2109.46	0.255163	2109.46	0.253415	2593.21	0.273411	2593.21	0.254549
1207.64	0.356961	2109.89	0.272931	2109.89	0.25512	2109.89	0.253342	2593.86	0.273307	2593.86	0.254567
1207.78	0.356921	2110.32	0.272916	2110.32	0.25513	2110.32	0.253345	2594.51	0.273349	2594.51	0.254545
1207.92	0.356933	2110.75	0.273008	2110.75	0.255144	2110.75	0.253352	2595.16	0.273607	2595.16	0.254573
1208.06	0.356998	2111.18	0.273021	2111.18	0.255203	2111.18	0.253337	2595.81	0.273571	2595.81	0.254616
1208.2	0.35707	2111.61	0.273032	2111.61	0.255208	2111.61	0.253335	2596.46	0.273637	2596.46	0.254609
1208.34	0.357072	2112.04	0.273071	2112.04	0.255193	2112.04	0.253363	2597.11	0.273772	2597.11	0.254603
1208.48	0.357066	2112.47	0.273084	2112.47	0.255179	2112.47	0.253399	2597.76	0.273759	2597.76	0.25472
1208.62	0.357212	2112.9	0.273101	2112.9	0.255175	2112.9	0.253414	2598.41	0.273759	2598.41	0.254778
1208.76	0.357155	2113.33	0.273082	2113.33	0.255208	2113.33	0.253461	2599.06	0.273748	2599.06	0.254778
1208.9	0.357131	2113.76	0.273145	2113.76	0.255248	2113.76	0.253443	2599.71	0.273801	2599.71	0.254722
1209.04	0.357125	2114.2	0.273209	2114.2	0.255265	2114.2	0.253365	2600.36	0.273876	2600.36	0.254705
1209.18	0.35702	2114.63	0.273194	2114.63	0.255258	2114.63	0.253355	2601.01	0.273846	2601.01	0.254758
1209.32	0.357094	2115.06	0.273166	2115.06	0.255271	2115.06	0.253428	2601.67	0.273855	2601.67	0.254845
1209.47	0.357117	2115.49	0.273121	2115.49	0.255278	2115.49	0.253486	2602.32	0.274053	2602.32	0.25494
1209.61	0.356989	2115.92	0.273084	2115.92	0.255239	2115.92	0.253446	2602.97	0.274153	2602.97	0.254909
1209.75	0.356959	2116.35	0.273119	2116.35	0.255225	2116.35	0.253425	2603.63	0.274126	2603.63	0.254913
1209.89	0.357121	2116.78	0.273136	2116.78	0.255225	2116.78	0.25346	2604.28	0.274109	2604.28	0.254969
1210.03	0.357246	2117.22	0.27317	2117.22	0.255206	2117.22	0.253471	2604.93	0.27403	2604.93	0.254977
1210.17	0.357254	2117.65	0.273155	2117.65	0.255258	2117.65	0.253458	2605.59	0.273991	2605.59	0.254953
1210.31	0.357169	2118.08	0.273104	2118.08	0.255326	2118.08	0.253496	2606.24	0.274226	2606.24	0.254987
1210.45	0.357129	2118.51	0.273129	2118.51	0.255265	2118.51	0.253474	2606.9	0.274363	2606.9	0.254991
1210.59	0.357149	2118.95	0.273186	2118.95	0.255219	2118.95	0.253484	2607.56	0.274392	2607.56	0.254986
1210.74	0.357177	2119.38	0.273123	2119.38	0.255264	2119.38	0.253468	2608.21	0.274431	2608.21	0.255044
1210.88	0.357286	2119.81	0.273101	2119.81	0.255312	2119.81	0.253437	2608.87	0.274441	2608.87	0.255108
1211.02	0.357256	2120.25	0.273173	2120.25	0.255295	2120.25	0.253478	2609.52	0.274433	2609.52	0.255158
1211.16	0.35728	2120.68	0.273179	2120.68	0.255257	2120.68	0.253512	2610.18	0.274467	2610.18	0.25518
1211.3	0.357393	2121.11	0.273166	2121.11	0.255297	2121.11	0.253481	2610.84	0.274499	2610.84	0.2552
1211.44	0.357355	2121.55	0.273166	2121.55	0.255304	2121.55	0.253469	2611.5	0.274557	2611.5	0.255129
1211.58	0.35727	2121.98	0.273136	2121.98	0.255279	2121.98	0.2535	2612.15	0.274646	2612.15	0.255108
1211.73	0.357238	2122.42	0.273183	2122.42	0.255283	2122.42	0.253538	2612.81	0.274674	2612.81	0.255149
1211.87	0.35727	2122.85	0.273237	2122.85	0.255245	2122.85	0.253528	2613.47	0.274678	2613.47	0.255237
1212.01	0.357408	2123.29	0.273239	2123.29	0.255243	2123.29	0.253512	2614.13	0.274657	2614.13	0.255299
1212.15	0.357369	2123.72	0.273283	2123.72	0.255331	2123.72	0.25355	2614.79	0.274706	2614.79	0.255308
1212.29	0.357396	2124.16	0.273285	2124.16	0.255361	2124.16	0.253563	2615.45	0.274785	2615.45	0.255401
1212.43	0.357414	2124.59	0.273282	2124.59	0.25534	2124.59	0.253628	2616.11	0.274764	2616.11	0.255461
1212.58	0.357398	2125.03	0.27327	2125.03	0.255342	2125.03	0.253682	2616.77	0.27477	2616.77	0.255397
1212.72	0.357426	2125.46	0.273216	2125.46	0.25538	2125.46	0.253649	2617.43	0.274872	2617.43	0.255422
1212.86	0.357529	2125.9	0.273185	2125.9	0.255324	2125.9	0.253636	2618.09	0.274908	2618.09	0.255539
1213	0.357688	2126.33	0.273188	2126.33	0.255316	2126.33	0.253651	2618.75	0.274932	2618.75	0.255566
1213.14	0.357826	2126.77	0.273237	2126.77	0.255415	2126.77	0.253656	2619.41	0.274879	2619.41	0.255506
1213.28	0.357741	2127.21	0.273274	2127.21	0.255444	2127.21	0.253605	2620.07	0.274757	2620.07	0.25543
1213.43	0.357501	2127.64	0.273276	2127.64	0.255392	2127.64	0.253581	2620.74	0.274827	2620.74	0.25547
1213.57	0.357456	2128.08	0.273241	2128.08	0.255383	2128.08	0.253646	2621.4	0.275002	2621.4	0.255584
1213.71	0.357497	2128.52	0.273226	2128.52	0.255366	2128.52	0.253563	2622.06	0.275039	2622.06	0.255637
1213.85	0.357402	2128.95	0.273268	2128.95	0.255333	2128.95	0.253497	2622.72	0.275085	2622.72	0.255621
1213.99	0.357335	2129.39	0.273267	2129.39	0.255319	2129.39	0.25353	2623.39	0.275214	2623.39	0.255599
1214.14	0.357507	2129.83	0.273257	2129.83	0.25534	2129.83	0.253587	2624.05	0.275209	2624.05	0.255619
1214.28	0.357624	2130.27	0.27328	2130.27	0.255401	2130.27	0.253625	2624.72	0.275164	2624.72	0.25561
1214.42	0.357533	2130.7	0.2733	2130.7	0.255347	2130.7	0.253622	2625.38	0.275184	2625.38	0.255632
1214.56	0.357472	2131.14	0.273263	2131.14	0.255328	2131.14	0.253612	2626.04	0.27516	2626.04	0.255664
1214.71	0.357567	2131.58	0.273239	2131.58	0.25539	2131.58	0.253622	2626.71	0.275162	2626.71	0.255693
1214.85	0.357717	2132.02	0.273255	2132.02	0.255416	2132.02	0.253638	2627.38	0.275341	2627.38	0.255699
1214.99	0.357713	2132.46	0.273276	2132.46	0.255416	2132.46	0.253671	2628.04	0.275454	2628.04	0.255688
1215.13	0.357606	2132.89	0.273237	2132.89	0.255451	2132.89	0.2537	2628.71	0.275448	2628.71	0.255783
1215.27	0.357711	2133.33	0.273231	2133.33	0.255451	2133.33	0.25371	2629.37	0.275425	2629.37	0.255808
1215.42	0.357909	2133.77	0.273283	2133.77	0.255422	2133.77	0.25373	2630.04	0.275399	2630.04	0.255734
1215.56	0.358012	2134.21	0.273343	2134.21	0.255437	2134.21	0.253743	2630.71	0.275367	2630.71	0.255715
1215.7	0.358058	2134.65	0.273319	2134.65	0.255434	2134.65	0.253769	2631.38	0.275591	2631.38	0.255772
1215.84	0.35803	2135.09	0.273306	2135.09	0.255422	2135.09	0.253784	2632.04	0.275727	2632.04	0.255799
1215.99	0.357933	2135.53	0.273337	2135.53	0.255404	2135.53	0.253772	2632.71	0.275659	2632.71	0.255852
1216.13	0.357723	2135.97	0.273311	2135.97	0.255409	2135.97	0.253731	2633.38	0.275595	2633.38	0.255879
1216.27	0.357684	2136.41	0.273328	2136.41	0.255425	2136.41	0.253664	2634.05	0.275614	2634.05	0.255861
1216.41	0.35784	2136.85	0.273324	2136.85	0.255475	2136.85	0.253659	2634.72	0.275646	2634.72	0.255837
1216.56	0.358048	2137.29	0.273326	2137.29	0.255489	2137.29	0.253751	2635.39	0.275708	2635.39	0.25589
1216.7	0.358115	2137.73	0.273382	2137.73	0.255463	2137.73	0.253813	2636.06	0.275768	2636.06	0.255981
1216.84	0.35806	2138.17	0.273444	2138.17	0.255441	2138.17	0.253757	2636.73	0.275845	2636.73	0.256012
1216.98	0.357937	2138.61	0.273403	2138.61	0.255413	2138.61	0.253774	2637.4	0.275819	2637.4	0.256001
1217.13	0.357973	2139.05	0.273332	2139.05	0.255401	2139.05	0.253785	2638.07	0.275798	2638.07	0.255956
1217.27	0.357969	2139.5	0.273309	2139.5	0.255455	2139.5	0.253805	2638.74	0.275873	2638.74	0.255905
1217.41	0.358034	2139.94	0.273397	2139.94	0.255425	2139.94	0.253879	2639.41	0.275843	2639.41	0.255941
1217.56	0.358139	2140.38	0.273375	2140.38	0.255368	2140.38	0.25389	2640.09	0.275813	2640.09	0.256081
1217.7	0.358299	2140.82	0.273336	2140.82	0.25542	2140.82	0.253857	2640.76	0.275907	2640.76	0.256128
1217.84	0.358285	2141.26	0.273308	2141.26	0.255529	2141.26	0.253848	2641.43	0.275962	2641.43	0.256072
1217.98	0.358266	2141.7	0.273287	2141.7	0.255521	2141.7	0.253848	2642.1	0.275928	2642.1	0.25605
1218.13	0.358182	2142.15	0.273336	2142.15	0.255484	2142.15	0.253848	2642.78	0.275951	2642.78	0.256056
1218.27	0.358117	2142.59	0.273405	2142.59	0.255502	2142.59	0.253888	2643.45	0.276116	2643.45	0.256043
1218.41	0.358117	2143.03	0.273405	2143.03	0.255526	2143.03	0.253939	2644.12	0.276195	2644.12	0.25607
1218.56	0.35826	2143.48	0.273369	2143.48	0.2555	2143.48	0.253933	2644.8	0.276178	2644.8	0.256099
1218.7	0.358289	2143.92	0.273365	2143.92	0.25546	2143.92	0.253911	2645.47	0.276161	2645.47	0.256097
1218.84	0.358155	2144.36	0.273343	2144.36	0.255489	2144.36	0.2539	2646.15	0.276205	2646.15	0.256096
1218.99	0.358153	2144.81	0.273382	2144.81	0.255495	2144.81	0.253866	2646.82	0.276197	2646.82	0.256156
1219.13	0.358149	2145.25	0.27344	2145.25	0.255486	2145.25	0.253848	2647.5	0.276184	2647.5	0.256205
1219.27	0.358224	2145.69	0.273472	2145.69	0.255522	2145.69	0.253874	2648.18	0.276246	2648.18	0.256154
1219.42	0.358293	2146.14	0.273425	2146.14	0.255528	2146.14	0.253906	2648.85	0.276282	2648.85	0.25609
1219.56	0.358386	2146.58	0.273418	2146.58	0.25555	2146.58	0.253951	2649.53	0.27634	2649.53	0.256125
1219.7	0.358446	2147.03	0.273462	2147.03	0.255599	2147.03	0.253993	2650.21	0.276363	2650.21	0.256234
1219.85	0.35846	2147.47	0.273427	2147.47	0.255606	2147.47	0.253952	2650.88	0.276348	2650.88	0.256218
1219.99	0.358388	2147.92	0.273412	2147.92	0.2556	2147.92	0.253933	2651.56	0.276357	2651.56	0.256163
1220.13	0.358422	2148.36	0.273364	2148.36	0.255576	2148.36	0.253959	2652.24	0.276322	2652.24	0.256207
1220.28	0.358446	2148.81	0.273328	2148.81	0.255524	2148.81	0.253982	2652.92	0.276348	2652.92	0.256168
1220.42	0.358289	2149.25	0.273369	2149.25	0.255519	2149.25	0.253939	2653.6	0.276448	2653.6	0.256147
1220.56	0.358234	2149.7	0.273444	2149.7	0.255594	2149.7	0.25398	2654.28	0.276485	2654.28	0.256117
1220.71	0.358394	2150.14	0.273466	2150.14	0.255592	2150.14	0.254047	2654.96	0.276408	2654.96	0.256079
1220.85	0.358517	2150.59	0.273421	2150.59	0.255561	2150.59	0.254021	2655.64	0.276367	2655.64	0.256156
1221	0.358402	2151.03	0.273418	2151.03	0.255595	2151.03	0.254034	2656.32	0.276444	2656.32	0.256223
1221.14	0.35843	2151.48	0.27344	2151.48	0.255611	2151.48	0.254055	2657	0.276455	2657	0.256187
1221.28	0.358491	2151.93	0.273356	2151.93	0.255656	2151.93	0.254041	2657.68	0.276406	2657.68	0.256105
1221.43	0.358396	2152.37	0.273373	2152.37	0.255635	2152.37	0.254028	2658.36	0.276451	2658.36	0.256083
1221.57	0.358557	2152.82	0.273483	2152.82	0.255564	2152.82	0.254021	2659.04	0.276444	2659.04	0.256097
1221.71	0.358662	2153.27	0.273509	2153.27	0.255562	2153.27	0.254041	2659.72	0.276354	2659.72	0.256068
1221.86	0.358576	2153.72	0.273501	2153.71	0.255594	2153.71	0.254116	2660.4	0.276274	2660.4	0.256096
1222	0.3586	2154.16	0.273511	2154.16	0.25564	2154.16	0.254134	2661.09	0.276269	2661.09	0.256125
1222.15	0.358683	2154.61	0.27352	2154.61	0.255632	2154.61	0.254141	2661.77	0.276233	2661.77	0.256037
1222.29	0.358725	2155.06	0.273451	2155.06	0.255628	2155.06	0.254098	2662.45	0.276239	2662.45	0.255928
1222.43	0.358834	2155.51	0.273436	2155.51	0.255609	2155.51	0.254073	2663.14	0.276384	2663.14	0.255912
1222.58	0.358753	2155.95	0.273518	2155.95	0.255609	2155.95	0.254103	2663.82	0.276401	2663.82	0.255883
1222.72	0.35863	2156.4	0.273542	2156.4	0.255609	2156.4	0.254119	2664.51	0.27621	2664.51	0.255839
1222.87	0.358511	2156.85	0.273578	2156.85	0.255639	2156.85	0.254108	2665.19	0.276209	2665.19	0.255777
1223.01	0.358553	2157.3	0.273615	2157.3	0.255649	2157.3	0.254087	2665.88	0.276342	2665.88	0.25573
1223.16	0.358703	2157.75	0.27355	2157.75	0.255599	2157.75	0.254088	2666.56	0.276131	2666.56	0.255684
1223.3	0.358838	2158.2	0.273487	2158.2	0.255594	2158.2	0.254119	2667.25	0.276022	2667.25	0.255597
1223.44	0.358862	2158.65	0.273488	2158.65	0.255595	2158.65	0.254152	2667.93	0.276114	2667.93	0.255562
1223.59	0.359012	2159.1	0.273447	2159.1	0.255595	2159.1	0.254147	2668.62	0.276079	2668.62	0.255479
1223.73	0.359064	2159.55	0.273431	2159.55	0.255585	2159.55	0.254109	2669.31	0.275902	2669.31	0.255244
1223.88	0.359226	2160	0.273494	2160	0.25555	2160	0.254078	2670	0.275467	2670	0.254853
1224.02	0.3592	2160.45	0.273597	2160.45	0.255581	2160.45	0.254109	2670.68	0.275228	2670.68	0.254389
1224.17	0.358895	2160.9	0.273563	2160.9	0.25567	2160.9	0.254137	2671.37	0.275182	2671.37	0.254143
1224.31	0.358933	2161.35	0.273503	2161.35	0.255677	2161.35	0.25415	2672.06	0.274838	2672.06	0.253917
1224.46	0.359036	2161.8	0.273582	2161.8	0.255623	2161.8	0.254239	2672.75	0.274437	2672.75	0.253572
1224.6	0.358893	2162.25	0.273563	2162.25	0.255599	2162.25	0.254247	2673.44	0.274177	2673.44	0.253195
1224.74	0.358838	2162.7	0.273496	2162.7	0.255684	2162.7	0.254257	2674.13	0.273987	2674.13	0.252924
1224.89	0.35881	2163.15	0.273511	2163.15	0.255698	2163.15	0.254283	2674.82	0.273776	2674.82	0.252813
1225.03	0.35866	2163.6	0.273561	2163.6	0.255606	2163.6	0.254237	2675.51	0.273603	2675.51	0.25268
1225.18	0.358654	2164.05	0.273565	2164.05	0.255574	2164.05	0.254257	2676.2	0.273561	2676.2	0.252536
1225.32	0.358875	2164.5	0.273487	2164.5	0.255594	2164.5	0.254273	2676.89	0.273622	2676.89	0.252476
1225.47	0.358931	2164.96	0.273453	2164.96	0.255602	2164.96	0.254226	2677.58	0.273614	2677.58	0.252464
1225.61	0.358974	2165.41	0.273453	2165.41	0.255607	2165.41	0.254211	2678.27	0.273669	2678.27	0.252451
1225.76	0.359083	2165.86	0.273505	2165.86	0.255649	2165.86	0.254232	2678.96	0.273607	2678.96	0.252354
1225.9	0.358986	2166.31	0.273559	2166.31	0.255653	2166.31	0.254252	2679.65	0.273654	2679.65	0.252254
1226.05	0.358988	2166.77	0.273531	2166.77	0.255611	2166.77	0.254232	2680.35	0.273703	2680.35	0.252225
1226.19	0.359127	2167.22	0.273514	2167.22	0.255607	2167.22	0.254208	2681.04	0.273569	2681.04	0.252131
1226.34	0.359073	2167.67	0.273466	2167.67	0.255628	2167.67	0.254188	2681.73	0.273352	2681.73	0.252003
1226.48	0.35898	2168.12	0.273438	2168.13	0.255623	2168.13	0.254221	2682.43	0.273253	2682.43	0.251898
1226.63	0.358959	2168.58	0.273475	2168.58	0.255633	2168.58	0.254298	2683.12	0.273187	2683.12	0.25187
1226.77	0.359016	2169.03	0.273526	2169.03	0.255659	2169.03	0.254332	2683.82	0.2731	2683.82	0.251747
1226.92	0.359123	2169.49	0.27358	2169.49	0.255628	2169.49	0.254352	2684.51	0.272982	2684.51	0.251641
1227.06	0.359238	2169.94	0.273542	2169.94	0.25563	2169.94	0.254337	2685.21	0.272955	2685.21	0.251583
1227.21	0.35925	2170.39	0.273535	2170.39	0.255661	2170.39	0.254304	2685.9	0.272808	2685.9	0.251434
1227.35	0.359131	2170.85	0.273565	2170.85	0.255738	2170.85	0.254337	2686.6	0.272571	2686.6	0.251326
1227.5	0.359046	2171.3	0.273595	2171.3	0.255817	2171.3	0.254337	2687.29	0.272377	2687.29	0.251261
1227.64	0.359228	2171.76	0.273589	2171.76	0.255784	2171.76	0.254375	2687.99	0.272321	2687.99	0.251128
1227.79	0.35946	2172.21	0.273591	2172.21	0.255701	2172.21	0.254406	2688.69	0.272292	2688.69	0.250955
1227.94	0.359347	2172.67	0.273611	2172.67	0.25571	2172.67	0.254335	2689.38	0.272149	2689.38	0.250815
1228.08	0.359137	2173.12	0.273565	2173.12	0.255706	2173.12	0.254339	2690.08	0.272082	2690.08	0.250642
1228.23	0.359228	2173.58	0.273531	2173.58	0.25567	2173.58	0.25436	2690.78	0.271984	2690.78	0.250527
1228.37	0.359291	2174.03	0.273539	2174.03	0.255666	2174.03	0.254381	2691.48	0.27181	2691.48	0.250413
1228.52	0.359206	2174.49	0.273557	2174.49	0.255725	2174.49	0.254376	2692.18	0.271688	2692.18	0.25024
1228.66	0.35926	2174.95	0.273617	2174.95	0.255701	2174.95	0.254412	2692.88	0.271596	2692.88	0.250091
1228.81	0.359236	2175.4	0.273636	2175.4	0.255639	2175.4	0.254429	2693.58	0.271481	2693.58	0.249914
1228.95	0.359258	2175.86	0.273606	2175.86	0.255647	2175.86	0.254378	2694.28	0.271409	2694.28	0.249774
1229.1	0.359505	2176.32	0.273591	2176.32	0.25568	2176.32	0.254406	2694.98	0.271178	2694.98	0.249668
1229.25	0.359582	2176.77	0.273591	2176.77	0.255712	2176.77	0.254425	2695.68	0.270946	2695.68	0.249532
1229.39	0.359434	2177.23	0.27361	2177.23	0.255719	2177.23	0.25444	2696.38	0.270946	2696.38	0.24935
1229.54	0.359339	2177.69	0.273617	2177.69	0.255658	2177.69	0.254466	2697.08	0.270848	2697.08	0.249104
1229.68	0.359412	2178.14	0.273649	2178.14	0.255635	2178.14	0.254422	2697.78	0.270643	2697.78	0.248881
1229.83	0.359527	2178.6	0.273768	2178.6	0.255661	2178.6	0.254496	2698.48	0.270543	2698.48	0.248662
1229.97	0.359521	2179.06	0.273734	2179.06	0.255727	2179.06	0.254533	2699.18	0.27043	2699.18	0.248495
1230.12	0.359513	2179.52	0.273664	2179.52	0.255786	2179.52	0.254478	2699.89	0.270208	2699.89	0.248333
1230.27	0.359572	2179.98	0.273634	2179.98	0.255798	2179.98	0.254445	2700.59	0.269997	2700.59	0.248114
1230.41	0.359594	2180.43	0.273664	2180.43	0.255701	2180.43	0.254463	2701.29	0.269813	2701.29	0.247891
1230.56	0.359719	2180.89	0.273697	2180.89	0.255731	2180.89	0.254515	2702	0.26969	2702	0.247661
1230.7	0.359737	2181.35	0.273647	2181.35	0.255793	2181.35	0.254553	2702.7	0.26951	2702.7	0.247448
1230.85	0.359608	2181.81	0.273665	2181.81	0.255736	2181.81	0.254564	2703.41	0.269372	2703.41	0.247239
1231	0.359586	2182.27	0.273632	2182.27	0.255687	2182.27	0.25456	2704.11	0.269269	2704.11	0.247024
1231.14	0.359448	2182.73	0.273567	2182.73	0.255642	2182.73	0.254522	2704.82	0.269073	2704.82	0.246819
1231.29	0.359394	2183.19	0.273561	2183.19	0.255646	2183.19	0.254478	2705.52	0.268885	2705.52	0.246668
1231.44	0.359584	2183.65	0.273569	2183.65	0.255701	2183.65	0.25446	2706.23	0.268755	2706.23	0.24651
1231.58	0.359584	2184.11	0.273552	2184.11	0.255776	2184.11	0.254488	2706.94	0.268561	2706.94	0.246337
1231.73	0.359557	2184.57	0.273529	2184.57	0.255817	2184.57	0.254524	2707.64	0.268341	2707.64	0.246049
1231.87	0.359616	2185.03	0.273559	2185.03	0.255816	2185.03	0.254517	2708.35	0.268199	2708.35	0.245727
1232.02	0.359616	2185.49	0.273623	2185.49	0.25575	2185.49	0.254468	2709.06	0.268052	2709.06	0.245631
1232.17	0.359652	2185.95	0.273604	2185.95	0.255679	2185.95	0.254537	2709.77	0.267881	2709.77	0.245483
1232.31	0.359721	2186.41	0.273582	2186.41	0.25568	2186.41	0.254576	2710.47	0.267546	2710.47	0.245198
1232.46	0.35976	2186.87	0.273593	2186.87	0.255746	2186.87	0.254578	2711.18	0.267275	2711.18	0.244925
1232.61	0.35982	2187.33	0.273602	2187.33	0.255734	2187.33	0.254528	2711.89	0.267209	2711.89	0.244726
1232.75	0.359929	2187.79	0.273617	2187.79	0.255713	2187.79	0.25453	2712.6	0.267064	2712.6	0.244559
1232.9	0.359873	2188.26	0.273626	2188.26	0.255661	2188.26	0.254589	2713.31	0.266842	2713.31	0.244304
1233.05	0.359856	2188.72	0.273554	2188.72	0.255659	2188.72	0.254586	2714.02	0.266725	2714.02	0.244033
1233.19	0.359895	2189.18	0.273626	2189.18	0.255729	2189.18	0.254551	2714.73	0.266471	2714.73	0.243822
1233.34	0.35979	2189.64	0.273665	2189.64	0.255776	2189.64	0.254519	2715.44	0.266102	2715.44	0.243545
1233.49	0.359832	2190.1	0.273679	2190.1	0.255734	2190.1	0.254546	2716.15	0.265885	2716.15	0.243363
1233.63	0.359976	2190.57	0.273673	2190.57	0.255706	2190.57	0.254597	2716.86	0.26565	2716.86	0.243139
1233.78	0.359933	2191.03	0.273669	2191.03	0.255738	2191.03	0.254663	2717.58	0.265409	2717.58	0.242837
1233.93	0.359852	2191.49	0.27366	2191.49	0.255699	2191.49	0.254674	2718.29	0.265334	2718.29	0.242572
1234.07	0.359992	2191.96	0.273686	2191.96	0.255647	2191.96	0.254692	2719	0.265176	2719	0.242352
1234.22	0.35998	2192.42	0.273706	2192.42	0.255706	2192.42	0.254705	2719.71	0.264733	2719.71	0.24216
1234.37	0.359962	2192.88	0.273736	2192.88	0.255729	2192.88	0.254682	2720.43	0.264355	2720.43	0.241938
1234.51	0.360012	2193.35	0.273736	2193.35	0.255717	2193.35	0.254659	2721.14	0.264172	2721.14	0.241631
1234.66	0.359958	2193.81	0.273733	2193.81	0.255734	2193.81	0.254704	2721.86	0.263954	2721.86	0.24134
1234.81	0.359905	2194.28	0.273736	2194.28	0.255762	2194.28	0.254725	2722.57	0.263677	2722.57	0.24101
1234.95	0.359972	2194.74	0.273755	2194.74	0.255798	2194.74	0.254676	2723.29	0.263321	2723.29	0.240656
1235.1	0.360048	2195.21	0.273757	2195.2	0.255784	2195.2	0.254681	2724	0.262935	2724	0.240343
1235.25	0.360119	2195.67	0.273706	2195.67	0.255713	2195.67	0.254725	2724.72	0.262758	2724.72	0.24013
1235.4	0.360246	2196.13	0.273684	2196.13	0.255734	2196.13	0.254725	2725.43	0.262513	2725.43	0.239859
1235.54	0.360271	2196.6	0.273665	2196.6	0.255781	2196.6	0.254749	2726.15	0.262163	2726.15	0.239613
1235.69	0.360188	2197.07	0.273667	2197.07	0.255783	2197.07	0.254749	2726.87	0.261824	2726.87	0.239369
1235.84	0.360129	2197.53	0.273708	2197.53	0.255758	2197.53	0.254782	2727.58	0.261463	2727.58	0.238992
1235.99	0.360059	2198	0.273723	2198	0.255715	2198	0.254826	2728.3	0.261186	2728.3	0.238647
1236.13	0.360085	2198.46	0.273716	2198.46	0.255736	2198.46	0.254826	2729.02	0.260819	2729.02	0.238334
1236.28	0.36019	2198.93	0.273697	2198.93	0.255814	2198.93	0.254761	2729.74	0.26038	2729.74	0.238002
1236.43	0.360194	2199.4	0.273716	2199.4	0.255849	2199.4	0.254723	2730.46	0.259992	2730.46	0.237662
1236.57	0.360052	2199.86	0.273744	2199.86	0.25579	2199.86	0.254767	2731.18	0.259622	2731.18	0.237327
1236.72	0.360069	2200.33	0.273721	2200.33	0.255824	2200.33	0.254818	2731.9	0.259237	2731.9	0.236982
1236.87	0.360125	2200.8	0.273759	2200.8	0.255876	2200.8	0.254795	2732.62	0.258754	2732.62	0.236643
1237.02	0.360127	2201.26	0.273783	2201.26	0.255878	2201.26	0.254769	2733.34	0.258313	2733.34	0.23623
1237.17	0.360141	2201.73	0.273736	2201.73	0.255849	2201.73	0.254782	2734.06	0.257775	2734.06	0.235866
1237.31	0.360253	2202.2	0.273759	2202.2	0.255871	2202.2	0.254784	2734.78	0.257142	2734.78	0.235484
1237.46	0.360394	2202.67	0.273775	2202.67	0.255843	2202.67	0.25484	2735.5	0.256626	2735.5	0.235147
1237.61	0.360347	2203.13	0.273807	2203.13	0.255821	2203.13	0.254912	2736.22	0.256106	2736.22	0.234753
1237.76	0.36037	2203.6	0.273787	2203.6	0.255896	2203.6	0.254903	2736.94	0.255641	2736.94	0.234288
1237.9	0.360323	2204.07	0.273757	2204.07	0.255974	2204.07	0.254908	2737.67	0.255167	2737.67	0.233883
1238.05	0.360299	2204.54	0.273833	2204.54	0.255956	2204.54	0.254943	2738.39	0.254506	2738.39	0.233359
1238.2	0.360352	2205.01	0.273876	2205.01	0.255927	2205.01	0.254928	2739.11	0.253862	2739.11	0.23288
1238.35	0.360325	2205.48	0.273829	2205.48	0.255975	2205.48	0.254907	2739.84	0.253348	2739.84	0.232529
1238.49	0.360372	2205.95	0.27379	2205.95	0.25596	2205.95	0.254933	2740.56	0.252902	2740.56	0.232134
1238.64	0.360446	2206.41	0.273794	2206.41	0.255882	2206.41	0.254966	2741.28	0.252269	2741.28	0.231706
1238.79	0.36041	2206.88	0.273826	2206.88	0.255843	2206.88	0.254985	2742.01	0.251595	2742.01	0.231306
1238.94	0.3604	2207.35	0.273831	2207.35	0.255807	2207.35	0.255018	2742.73	0.250967	2742.73	0.230867
1239.09	0.360343	2207.82	0.27379	2207.82	0.255823	2207.82	0.254984	2743.46	0.250432	2743.46	0.230387
1239.23	0.360449	2208.29	0.273772	2208.29	0.255939	2208.29	0.25491	2744.19	0.249946	2744.19	0.229945
1239.38	0.360515	2208.76	0.273723	2208.76	0.255979	2208.76	0.254926	2744.91	0.249347	2744.91	0.22943
1239.53	0.360525	2209.24	0.273744	2209.24	0.255984	2209.24	0.254954	2745.64	0.248758	2745.64	0.228902
1239.68	0.36061	2209.71	0.273798	2209.71	0.255941	2209.71	0.255029	2746.37	0.248286	2746.37	0.228422
1239.83	0.360687	2210.18	0.273876	2210.18	0.255906	2210.18	0.255011	2747.09	0.247745	2747.09	0.228043
1239.98	0.360584	2210.65	0.273921	2210.65	0.255974	2210.65	0.254967	2747.82	0.247195	2747.82	0.22761
1240.12	0.360535	2211.12	0.273848	2211.12	0.256021	2211.12	0.255024	2748.55	0.246636	2748.55	0.227214
1240.27	0.360568	2211.59	0.273761	2211.59	0.256031	2211.59	0.255072	2749.28	0.246143	2749.28	0.22674
1240.42	0.360584	2212.06	0.273712	2212.06	0.256003	2212.06	0.255103	2750.01	0.24581	2750.01	0.226307
1240.57	0.360687	2212.53	0.273768	2212.54	0.255977	2212.54	0.255118	2750.74	0.245411	2750.74	0.225931
1240.72	0.360659	2213.01	0.273833	2213.01	0.255927	2213.01	0.255079	2751.47	0.244902	2751.47	0.225554
1240.87	0.360651	2213.48	0.273802	2213.48	0.255936	2213.48	0.255062	2752.2	0.244443	2752.2	0.225216
1241.01	0.360792	2213.95	0.273777	2213.95	0.255934	2213.95	0.255152	2752.93	0.244055	2752.93	0.224828
1241.16	0.360887	2214.43	0.273802	2214.42	0.255955	2214.42	0.25517	2753.66	0.243727	2753.66	0.224431
1241.31	0.36081	2214.9	0.273876	2214.9	0.255968	2214.9	0.255115	2754.39	0.243304	2754.39	0.223974
1241.46	0.360697	2215.37	0.273906	2215.37	0.256029	2215.37	0.255141	2755.12	0.242829	2755.12	0.22366
1241.61	0.360786	2215.84	0.273876	2215.84	0.256093	2215.84	0.255136	2755.85	0.24249	2755.85	0.223376
1241.76	0.360842	2216.32	0.273835	2216.32	0.256029	2216.32	0.255067	2756.59	0.242297	2756.59	0.223036
1241.91	0.360944	2216.79	0.273818	2216.79	0.25601	2216.79	0.255115	2757.32	0.242024	2757.32	0.222708
1242.06	0.360843	2217.27	0.273826	2217.27	0.256028	2217.27	0.255234	2758.05	0.241737	2758.05	0.222317
1242.2	0.360845	2217.74	0.27379	2217.74	0.256043	2217.74	0.255293	2758.79	0.241487	2758.79	0.22196
1242.35	0.361016	2218.21	0.273816	2218.21	0.256045	2218.21	0.25526	2759.52	0.241206	2759.52	0.221698
1242.5	0.361034	2218.69	0.273874	2218.69	0.256036	2218.69	0.255236	2760.26	0.240928	2760.26	0.221489
1242.65	0.36082	2219.16	0.273917	2219.16	0.256008	2219.16	0.255216	2760.99	0.240702	2760.99	0.221203
1242.8	0.36075	2219.64	0.273869	2219.64	0.256017	2219.64	0.255203	2761.73	0.240346	2761.73	0.220857
1242.95	0.360859	2220.11	0.273869	2220.11	0.256048	2220.11	0.255229	2762.46	0.239939	2762.46	0.220592
1243.1	0.360966	2220.59	0.273908	2220.59	0.256047	2220.59	0.255209	2763.2	0.239804	2763.2	0.220361
1243.25	0.360873	2221.07	0.273904	2221.07	0.256015	2221.07	0.255226	2763.93	0.239672	2763.93	0.220064
1243.4	0.360754	2221.54	0.273856	2221.54	0.256045	2221.54	0.255301	2764.67	0.239476	2764.67	0.219847
1243.54	0.360875	2222.02	0.27379	2222.02	0.256078	2222.02	0.255293	2765.41	0.23935	2765.41	0.219638
1243.69	0.360855	2222.49	0.273792	2222.49	0.256069	2222.49	0.255244	2766.15	0.239154	2766.15	0.219294
1243.84	0.360849	2222.97	0.273884	2222.97	0.256041	2222.97	0.25519	2766.89	0.238962	2766.89	0.219038
1243.99	0.361014	2223.45	0.273913	2223.45	0.256026	2223.45	0.255209	2767.62	0.238751	2767.62	0.218943
1244.14	0.361055	2223.92	0.273895	2223.92	0.256078	2223.92	0.255281	2768.36	0.238443	2768.36	0.218699
1244.29	0.360976	2224.4	0.273898	2224.4	0.256038	2224.4	0.255321	2769.1	0.238252	2769.1	0.218446
1244.44	0.361071	2224.88	0.273869	2224.88	0.255996	2224.88	0.255319	2769.84	0.238081	2769.84	0.218284
1244.59	0.361245	2225.35	0.273891	2225.35	0.255977	2225.35	0.255296	2770.58	0.237861	2770.58	0.218099
1244.74	0.361146	2225.83	0.273876	2225.83	0.256019	2225.83	0.255278	2771.32	0.237784	2771.32	0.217933
1244.89	0.361055	2226.31	0.273826	2226.31	0.256036	2226.31	0.255283	2772.06	0.23772	2772.06	0.217738
1245.04	0.361146	2226.79	0.273908	2226.79	0.256029	2226.79	0.255355	2772.8	0.237569	2772.8	0.217413
1245.19	0.361038	2227.27	0.273928	2227.27	0.256036	2227.27	0.255354	2773.55	0.237441	2773.55	0.217294
1245.34	0.361099	2227.75	0.273876	2227.75	0.25608	2227.75	0.255314	2774.29	0.237354	2774.29	0.217151
1245.49	0.361418	2228.22	0.273846	2228.22	0.25609	2228.22	0.255332	2775.03	0.237194	2775.03	0.216912
1245.64	0.361473	2228.7	0.273874	2228.7	0.256029	2228.7	0.255321	2775.77	0.23698	2775.77	0.21673
1245.79	0.361323	2229.18	0.273846	2229.18	0.255937	2229.18	0.255317	2776.52	0.236789	2776.52	0.216548
1245.94	0.361327	2229.66	0.273818	2229.66	0.255975	2229.66	0.255337	2777.26	0.236643	2777.26	0.216439
1246.08	0.361279	2230.14	0.273841	2230.14	0.256073	2230.14	0.255355	2778	0.236524	2778	0.216254
1246.23	0.361309	2230.62	0.273865	2230.62	0.256038	2230.62	0.255419	2778.75	0.236428	2778.75	0.215979
1246.38	0.361459	2231.1	0.273921	2231.1	0.256026	2231.1	0.255447	2779.49	0.236277	2779.49	0.215782
1246.53	0.361428	2231.58	0.273887	2231.58	0.256093	2231.58	0.255452	2780.24	0.236153	2780.24	0.215673
1246.68	0.361313	2232.06	0.273835	2232.06	0.256135	2232.06	0.255427	2780.98	0.236031	2780.98	0.215555
1246.83	0.361344	2232.54	0.27382	2232.54	0.256036	2232.54	0.255381	2781.73	0.235837	2781.73	0.215413
1246.98	0.36137	2233.02	0.27385	2233.02	0.256019	2233.02	0.255399	2782.48	0.235656	2782.48	0.215247
1247.13	0.36142	2233.5	0.273906	2233.5	0.256111	2233.5	0.25544	2783.22	0.235492	2783.22	0.215043
1247.28	0.361437	2233.98	0.273885	2233.98	0.25614	2233.98	0.25548	2783.97	0.235424	2783.97	0.214892
1247.43	0.361437	2234.47	0.27382	2234.47	0.256092	2234.47	0.255476	2784.72	0.235387	2784.72	0.214845
1247.58	0.361335	2234.95	0.273816	2234.95	0.25604	2234.95	0.255445	2785.47	0.235221	2785.47	0.21476
1247.73	0.361392	2235.43	0.273822	2235.43	0.256033	2235.43	0.255408	2786.21	0.234967	2786.21	0.214598
1247.88	0.36158	2235.91	0.273839	2235.91	0.256028	2235.91	0.255388	2786.96	0.234816	2786.96	0.214417
1248.03	0.361499	2236.39	0.273829	2236.39	0.256024	2236.39	0.255411	2787.71	0.234683	2787.71	0.214294
1248.18	0.361412	2236.88	0.273848	2236.88	0.256107	2236.88	0.25546	2788.46	0.2346	2788.46	0.214246
1248.34	0.361372	2237.36	0.273876	2237.36	0.256182	2237.36	0.255491	2789.21	0.234589	2789.21	0.214079
1248.49	0.361283	2237.84	0.273848	2237.84	0.256159	2237.84	0.255496	2789.96	0.23447	2789.96	0.21391
1248.64	0.36116	2238.32	0.273783	2238.32	0.25608	2238.32	0.25553	2790.71	0.234297	2790.71	0.213764
1248.79	0.36116	2238.81	0.273815	2238.81	0.256064	2238.81	0.25555	2791.46	0.234165	2791.46	0.21365
1248.94	0.361249	2239.29	0.273856	2239.29	0.256067	2239.29	0.255537	2792.22	0.234069	2792.22	0.213579
1249.09	0.361279	2239.78	0.273841	2239.77	0.25609	2239.77	0.255499	2792.97	0.233965	2792.97	0.213529
1249.24	0.361412	2240.26	0.273807	2240.26	0.256099	2240.26	0.255512	2793.72	0.233884	2793.72	0.213389
1249.39	0.361582	2240.74	0.273824	2240.74	0.256069	2240.74	0.255522	2794.47	0.233756	2794.47	0.213164
1249.54	0.361566	2241.23	0.273798	2241.23	0.256073	2241.23	0.255553	2795.23	0.233515	2795.23	0.213027
1249.69	0.361521	2241.71	0.273798	2241.71	0.256078	2241.71	0.255606	2795.98	0.233361	2795.98	0.212891
1249.84	0.361598	2242.2	0.273906	2242.2	0.256116	2242.2	0.255606	2796.73	0.233301	2796.73	0.212702
1249.99	0.361499	2242.68	0.273863	2242.68	0.25618	2242.68	0.255629	2797.49	0.233184	2797.49	0.212609
1250.14	0.361485	2243.17	0.273854	2243.17	0.25621	2243.17	0.255629	2798.24	0.233045	2798.24	0.212552
1250.29	0.361624	2243.65	0.273813	2243.65	0.256158	2243.65	0.255604	2799	0.232896	2799	0.212374
1250.44	0.361715	2244.14	0.27382	2244.14	0.256126	2244.14	0.255653	2799.75	0.232768	2799.75	0.212217
1250.59	0.361709	2244.62	0.273826	2244.62	0.256109	2244.62	0.25563	2800.51	0.232636	2800.51	0.212088
1250.74	0.361707	2245.11	0.273809	2245.11	0.256107	2245.11	0.255656	2801.27	0.232457	2801.27	0.211994
1250.9	0.361758	2245.6	0.273859	2245.59	0.256116	2245.59	0.255669	2802.02	0.232397	2802.02	0.211857
1251.05	0.361736	2246.08	0.273902	2246.08	0.256106	2246.08	0.255633	2802.78	0.232344	2802.78	0.211837
1251.2	0.361639	2246.57	0.27382	2246.57	0.256087	2246.57	0.255609	2803.54	0.232241	2803.54	0.211804
1251.35	0.361586	2247.06	0.273861	2247.05	0.256139	2247.05	0.255678	2804.3	0.232101	2804.3	0.211677
1251.5	0.361685	2247.54	0.273887	2247.54	0.256201	2247.54	0.25572	2805.06	0.231906	2805.06	0.211537
1251.65	0.361786	2248.03	0.273893	2248.03	0.256232	2248.03	0.255714	2805.82	0.231885	2805.82	0.211346
1251.8	0.361764	2248.52	0.273889	2248.52	0.256213	2248.52	0.255725	2806.57	0.231832	2806.57	0.211184
1251.95	0.361715	2249	0.273887	2249	0.256173	2249	0.255673	2807.33	0.231653	2807.33	0.211133
1252.1	0.36163	2249.49	0.273938	2249.49	0.256201	2249.49	0.255653	2808.09	0.231491	2808.09	0.211047
1252.25	0.361671	2249.98	0.273966	2249.98	0.256177	2249.98	0.255714	2808.86	0.23141	2808.86	0.210907
1252.41	0.361867	2250.47	0.273949	2250.47	0.256135	2250.47	0.255771	2809.62	0.231269	2809.62	0.210804
1252.56	0.362039	2250.96	0.273938	2250.96	0.256179	2250.96	0.255769	2810.38	0.231192	2810.38	0.210727
1252.71	0.361994	2251.45	0.273885	2251.45	0.256194	2251.45	0.255715	2811.14	0.231201	2811.14	0.210582
1252.86	0.361857	2251.93	0.273852	2251.94	0.25617	2251.94	0.255715	2811.9	0.231011	2811.9	0.210429
1253.01	0.361928	2252.42	0.273794	2252.42	0.256213	2252.42	0.255743	2812.66	0.230799	2812.66	0.210361
1253.16	0.362053	2252.91	0.273856	2252.91	0.256205	2252.91	0.255795	2813.43	0.23078	2813.43	0.210356
1253.31	0.36202	2253.4	0.2739	2253.4	0.256172	2253.4	0.25582	2814.19	0.23077	2814.19	0.210239
1253.47	0.361875	2253.89	0.273895	2253.89	0.256163	2253.89	0.255828	2814.96	0.230684	2814.96	0.210118
1253.62	0.361905	2254.38	0.273857	2254.38	0.256218	2254.38	0.255825	2815.72	0.230578	2815.72	0.21003
1253.77	0.36219	2254.87	0.273816	2254.87	0.256255	2254.87	0.255792	2816.48	0.230494	2816.48	0.209983
1253.92	0.362271	2255.36	0.273837	2255.36	0.256262	2255.36	0.255789	2817.25	0.230422	2817.25	0.209928
1254.07	0.362063	2255.85	0.273867	2255.85	0.25626	2255.85	0.255858	2818.02	0.230281	2818.02	0.209721
1254.22	0.361974	2256.34	0.273826	2256.35	0.256227	2256.35	0.255912	2818.78	0.230211	2818.78	0.209626
1254.38	0.362065	2256.84	0.27382	2256.84	0.256198	2256.84	0.255918	2819.55	0.2301	2819.55	0.209666
1254.53	0.362204	2257.33	0.273874	2257.33	0.256175	2257.33	0.255953	2820.31	0.230002	2820.31	0.209644
1254.68	0.362198	2257.82	0.273872	2257.82	0.256208	2257.82	0.256005	2821.08	0.230055	2821.08	0.209519
1254.83	0.361968	2258.31	0.273882	2258.31	0.256269	2258.31	0.256038	2821.85	0.229948	2821.85	0.209437
1254.98	0.361863	2258.8	0.273967	2258.8	0.25626	2258.8	0.256026	2822.62	0.229844	2822.62	0.209395
1255.13	0.362113	2259.29	0.274023	2259.29	0.256213	2259.29	0.255979	2823.39	0.22975	2823.39	0.209311
1255.29	0.362394	2259.79	0.273986	2259.79	0.256206	2259.79	0.255944	2824.16	0.229626	2824.16	0.209204
1255.44	0.362285	2260.28	0.273962	2260.28	0.256236	2260.28	0.255913	2824.92	0.22955	2824.92	0.209064
1255.59	0.362255	2260.77	0.273906	2260.77	0.256281	2260.77	0.255931	2825.69	0.229488	2825.69	0.209055
1255.74	0.362237	2261.27	0.273867	2261.27	0.256293	2261.27	0.255977	2826.46	0.229426	2826.46	0.209106
1255.89	0.362222	2261.76	0.273889	2261.76	0.256284	2261.76	0.255984	2827.24	0.229366	2827.24	0.209049
1256.05	0.36221	2262.25	0.273885	2262.25	0.256293	2262.25	0.256026	2828.01	0.22937	2828.01	0.208902
1256.2	0.36215	2262.75	0.273839	2262.75	0.256323	2262.75	0.25608	2828.78	0.229315	2828.78	0.208807
1256.35	0.362065	2263.24	0.273859	2263.24	0.256324	2263.24	0.256066	2829.55	0.229341	2829.55	0.208837
1256.5	0.362231	2263.73	0.273887	2263.73	0.256304	2263.73	0.256064	2830.32	0.229426	2830.32	0.208922
1256.66	0.362307	2264.23	0.273921	2264.23	0.25626	2264.23	0.256095	2831.09	0.229473	2831.09	0.208864
1256.81	0.362168	2264.72	0.273932	2264.72	0.256234	2264.72	0.25612	2831.87	0.22952	2831.87	0.2088
1256.96	0.362111	2265.22	0.273906	2265.22	0.256224	2265.22	0.256085	2832.64	0.229518	2832.64	0.208804
1257.11	0.362146	2265.71	0.273889	2265.71	0.256277	2265.71	0.256066	2833.42	0.229484	2833.42	0.208802
1257.27	0.362253	2266.21	0.2739	2266.21	0.256324	2266.21	0.256034	2834.19	0.229531	2834.19	0.208778
1257.42	0.362374	2266.7	0.273925	2266.7	0.256286	2266.7	0.256012	2834.97	0.229524	2834.97	0.208837
1257.57	0.362402	2267.2	0.273947	2267.2	0.256281	2267.2	0.256085	2835.74	0.229467	2835.74	0.208833
1257.72	0.362311	2267.69	0.273952	2267.69	0.256324	2267.69	0.256151	2836.52	0.229473	2836.52	0.208844
1257.88	0.362303	2268.19	0.273967	2268.19	0.256363	2268.19	0.256164	2837.29	0.229496	2837.29	0.208787
1258.03	0.362483	2268.69	0.274025	2268.69	0.256366	2268.69	0.25617	2838.07	0.229509	2838.07	0.208726
1258.18	0.362457	2269.18	0.273993	2269.18	0.256401	2269.18	0.256159	2838.85	0.229554	2838.85	0.20876
1258.33	0.362467	2269.68	0.273895	2269.68	0.256404	2269.68	0.256144	2839.62	0.229612	2839.62	0.208769
1258.49	0.362633	2270.18	0.273902	2270.18	0.256349	2270.18	0.256144	2840.4	0.22962	2840.4	0.20874
1258.64	0.36258	2270.67	0.273945	2270.67	0.256343	2270.67	0.256259	2841.18	0.22952	2841.18	0.208695
1258.79	0.362517	2271.17	0.273945	2271.17	0.256359	2271.17	0.256316	2841.96	0.229454	2841.96	0.20866
1258.94	0.362633	2271.67	0.273926	2271.67	0.256345	2271.67	0.256295	2842.74	0.229501	2842.74	0.208656
1259.1	0.362817	2272.17	0.273945	2272.17	0.256328	2272.17	0.256295	2843.52	0.229533	2843.52	0.208662
1259.25	0.362792	2272.66	0.274014	2272.66	0.256359	2272.66	0.256278	2844.3	0.229443	2844.3	0.208662
1259.4	0.362699	2273.16	0.273988	2273.16	0.256378	2273.16	0.256255	2845.08	0.229405	2845.08	0.208645
1259.56	0.362566	2273.66	0.273882	2273.66	0.256337	2273.66	0.256203	2845.86	0.229479	2845.86	0.208671
1259.71	0.362491	2274.16	0.273893	2274.16	0.256291	2274.16	0.256239	2846.64	0.229449	2846.64	0.208598
1259.86	0.362528	2274.66	0.273936	2274.66	0.256319	2274.66	0.256377	2847.42	0.229354	2847.42	0.208529
1260.01	0.362556	2275.16	0.274012	2275.16	0.256383	2275.16	0.256444	2848.2	0.229328	2848.2	0.208518
1260.17	0.362665	2275.66	0.274049	2275.66	0.25637	2275.66	0.256445	2848.98	0.229377	2848.98	0.208429
1260.32	0.36272	2276.16	0.273992	2276.16	0.256397	2276.16	0.256467	2849.77	0.229351	2849.77	0.208354
1260.47	0.362647	2276.66	0.273962	2276.66	0.256397	2276.66	0.25647	2850.55	0.229249	2850.55	0.208336
1260.63	0.362796	2277.16	0.274051	2277.16	0.256401	2277.16	0.256447	2851.33	0.229281	2851.33	0.208323
1260.78	0.362845	2277.66	0.274094	2277.66	0.25646	2277.66	0.256499	2852.12	0.229292	2852.12	0.208422
1260.93	0.362756	2278.16	0.274048	2278.16	0.256486	2278.16	0.256539	2852.9	0.229313	2852.9	0.208405
1261.09	0.362889	2278.66	0.273999	2278.66	0.256408	2278.66	0.25649	2853.69	0.22942	2853.69	0.208261
1261.24	0.362841	2279.16	0.274038	2279.16	0.256406	2279.16	0.256472	2854.47	0.229415	2854.47	0.2082
1261.39	0.362651	2279.66	0.274154	2279.66	0.256468	2279.66	0.256468	2855.26	0.229302	2855.26	0.208181
1261.55	0.362669	2280.16	0.27412	2280.16	0.256489	2280.16	0.256447	2856.05	0.229234	2856.05	0.208232
1261.7	0.362687	2280.66	0.27401	2280.66	0.256496	2280.66	0.256432	2856.83	0.229228	2856.83	0.208318
1261.85	0.362762	2281.16	0.274012	2281.16	0.256507	2281.16	0.256411	2857.62	0.229217	2857.62	0.20828
1262.01	0.362762	2281.67	0.274064	2281.67	0.256463	2281.67	0.256465	2858.41	0.229151	2858.41	0.208138
1262.16	0.362633	2282.17	0.27409	2282.17	0.256448	2282.17	0.25656	2859.2	0.229097	2859.2	0.208003
1262.32	0.362756	2282.67	0.274062	2282.67	0.256486	2282.67	0.256645	2859.99	0.229144	2859.99	0.207941
1262.47	0.362817	2283.17	0.274049	2283.17	0.2565	2283.17	0.256617	2860.77	0.229053	2860.77	0.20789
1262.62	0.362794	2283.68	0.274036	2283.68	0.256527	2283.68	0.256589	2861.56	0.228944	2861.56	0.207925
1262.78	0.362738	2284.18	0.273992	2284.18	0.256554	2284.18	0.256555	2862.35	0.22898	2862.35	0.207925
1262.93	0.362782	2284.68	0.274057	2284.68	0.256547	2284.68	0.25654	2863.14	0.22894	2863.14	0.207817
1263.08	0.362853	2285.19	0.274116	2285.18	0.256526	2285.18	0.256622	2863.93	0.22888	2863.93	0.207823
1263.24	0.36278	2285.69	0.27413	2285.69	0.256559	2285.69	0.256686	2864.73	0.228925	2864.73	0.207832
1263.39	0.362703	2286.19	0.274102	2286.19	0.25655	2286.19	0.256621	2865.52	0.228972	2865.52	0.207767
1263.55	0.362825	2286.7	0.274137	2286.7	0.256507	2286.7	0.25658	2866.31	0.228908	2866.31	0.207776
1263.7	0.362934	2287.2	0.274128	2287.2	0.256512	2287.2	0.256591	2867.1	0.228839	2867.1	0.207797
1263.85	0.363002	2287.71	0.274098	2287.71	0.256505	2287.71	0.256589	2867.89	0.228778	2867.89	0.207794
1264.01	0.363176	2288.21	0.274077	2288.21	0.256491	2288.21	0.256625	2868.69	0.228763	2868.69	0.207823
1264.16	0.363174	2288.72	0.274113	2288.72	0.256491	2288.72	0.256676	2869.48	0.228818	2869.48	0.207734
1264.32	0.363051	2289.22	0.274169	2289.22	0.256508	2289.22	0.256701	2870.28	0.228824	2870.28	0.207686
1264.47	0.362954	2289.73	0.274074	2289.73	0.256531	2289.73	0.256717	2871.07	0.228793	2871.07	0.20771
1264.62	0.362972	2290.23	0.274016	2290.23	0.256541	2290.23	0.25675	2871.87	0.228827	2871.87	0.207581
1264.78	0.362976	2290.74	0.274031	2290.74	0.256585	2290.74	0.256699	2872.66	0.228744	2872.66	0.207481
1264.93	0.362968	2291.24	0.27407	2291.24	0.256555	2291.24	0.256719	2873.46	0.22865	2873.46	0.207541
1265.09	0.363047	2291.75	0.274089	2291.75	0.256545	2291.75	0.256797	2874.25	0.228688	2874.25	0.207563
1265.24	0.363049	2292.26	0.274109	2292.26	0.256574	2292.26	0.256815	2875.05	0.228705	2875.05	0.207561
1265.4	0.363166	2292.76	0.274141	2292.76	0.256621	2292.76	0.256846	2875.85	0.228635	2875.85	0.207546
1265.55	0.36335	2293.27	0.274111	2293.27	0.256628	2293.27	0.256853	2876.65	0.228588	2876.65	0.207503
1265.71	0.363178	2293.78	0.274135	2293.78	0.256614	2293.78	0.256848	2877.44	0.228586	2877.44	0.207384
1265.86	0.363192	2294.29	0.274189	2294.29	0.256599	2294.29	0.256899	2878.24	0.228664	2878.24	0.207412
1266.01	0.363346	2294.79	0.274165	2294.79	0.256665	2294.79	0.256917	2879.04	0.228643	2879.04	0.207486
1266.17	0.363249	2295.3	0.274107	2295.3	0.25668	2295.3	0.256909	2879.84	0.22856	2879.84	0.207444
1266.32	0.363128	2295.81	0.274092	2295.81	0.256632	2295.81	0.256958	2880.64	0.228535	2880.64	0.207404
1266.48	0.363217	2296.32	0.274163	2296.32	0.256649	2296.32	0.256951	2881.44	0.22863	2881.44	0.207408
1266.63	0.363237	2296.83	0.274195	2296.83	0.256637	2296.83	0.256936	2882.24	0.22865	2882.24	0.207373
1266.79	0.363198	2297.33	0.274113	2297.34	0.256649	2297.34	0.256945	2883.04	0.228641	2883.04	0.207288
1266.94	0.36313	2297.84	0.274103	2297.84	0.25663	2297.84	0.256958	2883.85	0.228556	2883.85	0.207213
1267.1	0.363223	2298.35	0.274135	2298.35	0.256642	2298.35	0.256999	2884.65	0.2285	2884.65	0.207228
1267.25	0.363358	2298.86	0.274122	2298.86	0.256698	2298.86	0.257048	2885.45	0.228532	2885.45	0.207273
1267.41	0.363261	2299.37	0.274152	2299.37	0.256732	2299.37	0.257082	2886.25	0.22853	2886.25	0.207212
1267.56	0.363249	2299.88	0.274115	2299.88	0.256718	2299.88	0.257064	2887.06	0.228449	2887.06	0.207208
1267.72	0.363273	2300.39	0.274107	2300.39	0.256706	2300.39	0.257059	2887.86	0.228347	2887.86	0.207208
1267.87	0.363303	2300.9	0.274174	2300.9	0.256738	2300.9	0.257084	2888.67	0.228398	2888.67	0.207232
1268.03	0.363354	2301.41	0.274172	2301.41	0.25679	2301.41	0.257126	2889.47	0.22847	2889.47	0.207233
1268.18	0.363283	2301.92	0.2742	2301.93	0.25684	2301.93	0.257113	2890.28	0.228471	2890.28	0.207261
1268.34	0.363235	2302.44	0.274288	2302.44	0.25681	2302.44	0.257095	2891.08	0.228419	2891.08	0.207206
1268.49	0.36334	2302.95	0.274288	2302.95	0.256729	2302.95	0.257076	2891.89	0.228434	2891.89	0.207044
1268.65	0.363415	2303.46	0.274247	2303.46	0.256746	2303.46	0.257116	2892.7	0.228389	2892.7	0.206986
1268.8	0.363425	2303.97	0.27423	2303.97	0.256788	2303.97	0.257157	2893.5	0.228342	2893.5	0.207077
1268.96	0.363588	2304.48	0.274243	2304.48	0.256744	2304.48	0.257128	2894.31	0.228364	2894.31	0.207117
1269.11	0.363524	2305	0.274297	2305	0.256757	2305	0.257128	2895.12	0.228379	2895.12	0.207064
1269.27	0.363374	2305.51	0.274327	2305.51	0.25681	2305.51	0.257175	2895.93	0.228385	2895.93	0.206986
1269.42	0.363524	2306.02	0.274277	2306.02	0.25681	2306.02	0.257208	2896.74	0.22843	2896.74	0.206986
1269.58	0.363554	2306.53	0.274282	2306.53	0.256757	2306.53	0.25722	2897.55	0.228423	2897.55	0.207033
1269.73	0.363475	2307.05	0.274312	2307.05	0.256776	2307.05	0.257236	2898.36	0.228409	2898.36	0.20702
1269.89	0.363506	2307.56	0.274325	2307.56	0.25688	2307.56	0.257316	2899.17	0.228336	2899.17	0.207081
1270.05	0.363643	2308.07	0.274316	2308.07	0.256873	2308.07	0.257329	2899.98	0.228276	2899.98	0.207121
1270.2	0.363631	2308.59	0.274305	2308.59	0.256783	2308.59	0.257272	2900.79	0.228283	2900.79	0.207037
1270.36	0.363546	2309.1	0.274329	2309.1	0.256765	2309.1	0.257257	2901.6	0.228319	2901.6	0.206937
1270.51	0.363512	2309.62	0.274409	2309.62	0.256774	2309.62	0.25729	2902.41	0.228392	2902.41	0.206884
1270.67	0.363564	2310.13	0.274444	2310.13	0.256771	2310.13	0.257373	2903.22	0.228471	2903.22	0.206906
1270.82	0.36356	2310.65	0.274379	2310.65	0.256819	2310.65	0.257439	2904.04	0.228423	2904.04	0.207
1270.98	0.363596	2311.16	0.274377	2311.16	0.256876	2311.16	0.257429	2904.85	0.228368	2904.85	0.207044
1271.14	0.363693	2311.68	0.274452	2311.68	0.256918	2311.68	0.257362	2905.67	0.228439	2905.67	0.206959
1271.29	0.363699	2312.19	0.274493	2312.19	0.256906	2312.19	0.257333	2906.48	0.228432	2906.48	0.206922
1271.45	0.363501	2312.71	0.274446	2312.71	0.256863	2312.71	0.257341	2907.29	0.228351	2907.29	0.206935
1271.6	0.363479	2313.22	0.27443	2313.22	0.256876	2313.22	0.257313	2908.11	0.228319	2908.11	0.206889
1271.76	0.363609	2313.74	0.274459	2313.74	0.25692	2313.74	0.257351	2908.93	0.228394	2908.93	0.206869
1271.92	0.363659	2314.25	0.274448	2314.25	0.256956	2314.25	0.257424	2909.74	0.228535	2909.74	0.206888
1272.07	0.363704	2314.77	0.274433	2314.77	0.256991	2314.77	0.257441	2910.56	0.228684	2910.56	0.206891
1272.23	0.363695	2315.29	0.274487	2315.29	0.256968	2315.29	0.257455	2911.38	0.228682	2911.38	0.206842
1272.38	0.363744	2315.81	0.274543	2315.8	0.25696	2315.8	0.257555	2912.19	0.22859	2912.19	0.206824
1272.54	0.363859	2316.32	0.274515	2316.32	0.256961	2316.32	0.257596	2913.01	0.228513	2913.01	0.206782
1272.7	0.363803	2316.84	0.274534	2316.84	0.256967	2316.84	0.25755	2913.83	0.228539	2913.83	0.206742
1272.85	0.363635	2317.36	0.274622	2317.36	0.256993	2317.36	0.257483	2914.65	0.228584	2914.65	0.206835
1273.01	0.363687	2317.88	0.274592	2317.88	0.257017	2317.88	0.257521	2915.47	0.228586	2915.47	0.206879
1273.16	0.363695	2318.39	0.274545	2318.39	0.256977	2318.39	0.257619	2916.29	0.228741	2916.29	0.206824
1273.32	0.36356	2318.91	0.274573	2318.91	0.256942	2318.91	0.257655	2917.11	0.228782	2917.11	0.206884
1273.48	0.363663	2319.43	0.274636	2319.43	0.256975	2319.43	0.257678	2917.93	0.228686	2917.93	0.207022
1273.63	0.363908	2319.95	0.274728	2319.95	0.25702	2319.95	0.257688	2918.75	0.228716	2918.75	0.20701
1273.79	0.363823	2320.47	0.274717	2320.47	0.257047	2320.47	0.257688	2919.57	0.22875	2919.57	0.206946
1273.95	0.36376	2320.99	0.274661	2320.99	0.257093	2320.99	0.257721	2920.39	0.228765	2920.39	0.206886
1274.1	0.363877	2321.51	0.274728	2321.51	0.257154	2321.51	0.257701	2921.22	0.228765	2921.22	0.206857
1274.26	0.364019	2322.03	0.274687	2322.03	0.257161	2322.03	0.257742	2922.04	0.228816	2922.04	0.206853
1274.42	0.364077	2322.55	0.274612	2322.55	0.257114	2322.55	0.257745	2922.86	0.228873	2922.86	0.206862
1274.57	0.364035	2323.07	0.274718	2323.07	0.257093	2323.07	0.257765	2923.69	0.228882	2923.69	0.20684
1274.73	0.363972	2323.59	0.274761	2323.59	0.257132	2323.59	0.25783	2924.51	0.228921	2924.51	0.206818
1274.89	0.364027	2324.11	0.274728	2324.11	0.257116	2324.11	0.257871	2925.34	0.229031	2925.34	0.206788
1275.04	0.364019	2324.63	0.27472	2324.63	0.257121	2324.63	0.257773	2926.16	0.228937	2926.16	0.206809
1275.2	0.36396	2325.15	0.274741	2325.15	0.257175	2325.15	0.257747	2926.99	0.228856	2926.99	0.206791
1275.36	0.363936	2325.67	0.274704	2325.67	0.257196	2325.67	0.257822	2927.82	0.228946	2927.82	0.206826
1275.51	0.363914	2326.2	0.274737	2326.2	0.257135	2326.2	0.257901	2928.64	0.229021	2928.64	0.206873
1275.67	0.364023	2326.72	0.274782	2326.72	0.257149	2326.72	0.257943	2929.47	0.229055	2929.47	0.206868
1275.83	0.364126	2327.24	0.274797	2327.24	0.257208	2327.24	0.257915	2930.3	0.229061	2930.3	0.20694
1275.98	0.364069	2327.76	0.274778	2327.76	0.257274	2327.76	0.257897	2931.13	0.229065	2931.13	0.206951
1276.14	0.36411	2328.28	0.274817	2328.28	0.257224	2328.28	0.257912	2931.95	0.229102	2931.95	0.206951
1276.3	0.364227	2328.81	0.274858	2328.81	0.257243	2328.81	0.257897	2932.78	0.229119	2932.78	0.207042
1276.46	0.364176	2329.33	0.274851	2329.33	0.25727	2329.33	0.257953	2933.61	0.229112	2933.61	0.207039
1276.61	0.364049	2329.85	0.274795	2329.85	0.257293	2329.85	0.25802	2934.44	0.22911	2934.44	0.20698
1276.77	0.364017	2330.38	0.27478	2330.38	0.257359	2330.38	0.258028	2935.27	0.229206	2935.27	0.206984
1276.93	0.36411	2330.9	0.274808	2330.9	0.257307	2330.9	0.25804	2936.11	0.229264	2936.11	0.207059
1277.08	0.36416	2331.43	0.274862	2331.43	0.257272	2331.43	0.258045	2936.94	0.229253	2936.94	0.207071
1277.24	0.364049	2331.95	0.274931	2331.95	0.25727	2331.95	0.258053	2937.77	0.229292	2937.77	0.207053
1277.4	0.364047	2332.47	0.275002	2332.47	0.25727	2332.47	0.258076	2938.6	0.229388	2938.6	0.207084
1277.56	0.364201	2333	0.27497	2333	0.257284	2333	0.258112	2939.43	0.229403	2939.43	0.207115
1277.71	0.364271	2333.52	0.274929	2333.52	0.257335	2333.52	0.258095	2940.27	0.229394	2940.27	0.207111
1277.87	0.364227	2334.05	0.274981	2334.05	0.25738	2334.05	0.258115	2941.1	0.229339	2941.1	0.20715
1278.03	0.364203	2334.57	0.275024	2334.57	0.25742	2334.57	0.258146	2941.94	0.229477	2941.94	0.20721
1278.19	0.364306	2335.1	0.274968	2335.1	0.257493	2335.1	0.258149	2942.77	0.229575	2942.77	0.207215
1278.34	0.36433	2335.63	0.27492	2335.63	0.257517	2335.63	0.258144	2943.61	0.229539	2943.61	0.207182
1278.5	0.364152	2336.15	0.274955	2336.15	0.257479	2336.15	0.258154	2944.44	0.229656	2944.44	0.207111
1278.66	0.364063	2336.68	0.275	2336.68	0.257454	2336.68	0.258199	2945.28	0.229735	2945.28	0.20721
1278.82	0.364102	2337.21	0.275019	2337.21	0.257531	2337.21	0.258217	2946.12	0.229739	2946.12	0.207279
1278.97	0.364142	2337.73	0.27502	2337.73	0.257543	2337.73	0.2582	2946.95	0.229835	2946.95	0.207242
1279.13	0.364247	2338.26	0.275037	2338.26	0.257507	2338.26	0.258192	2947.79	0.229961	2947.79	0.20721
1279.29	0.364314	2338.79	0.275054	2338.79	0.257524	2338.79	0.258213	2948.63	0.229997	2948.63	0.20729
1279.45	0.364338	2339.31	0.275026	2339.31	0.25747	2339.31	0.258289	2949.47	0.22998	2949.47	0.207372
1279.61	0.364429	2339.84	0.275061	2339.84	0.257456	2339.84	0.258333	2950.31	0.229953	2950.31	0.207393
1279.76	0.364457	2340.37	0.275121	2340.37	0.257545	2340.37	0.258362	2951.15	0.230006	2951.15	0.20743
1279.92	0.364494	2340.9	0.275086	2340.9	0.257569	2340.9	0.258392	2951.99	0.230149	2951.99	0.207426
1280.08	0.364586	2341.43	0.275115	2341.43	0.2575	2341.43	0.258421	2952.83	0.230243	2952.83	0.207512
1280.24	0.364437	2341.96	0.275179	2341.96	0.257578	2341.96	0.258472	2953.67	0.230228	2953.67	0.207548
1280.4	0.364342	2342.49	0.275151	2342.49	0.257642	2342.49	0.258518	2954.51	0.230175	2954.51	0.207448
1280.55	0.364447	2343.01	0.275164	2343.01	0.257626	2343.01	0.258506	2955.35	0.230234	2955.35	0.207432
1280.71	0.364538	2343.54	0.275229	2343.54	0.257581	2343.54	0.258475	2956.19	0.230334	2956.19	0.207492
1280.87	0.36454	2344.07	0.275255	2344.07	0.257606	2344.07	0.258441	2957.04	0.230403	2957.04	0.207676
1281.03	0.364552	2344.6	0.275268	2344.6	0.257663	2344.6	0.258438	2957.88	0.23045	2957.88	0.207796
1281.19	0.364506	2345.13	0.275266	2345.13	0.257687	2345.13	0.258433	2958.72	0.230543	2958.72	0.207721
1281.35	0.364554	2345.66	0.27527	2345.66	0.257678	2345.66	0.258477	2959.57	0.230665	2959.57	0.207719
1281.5	0.364671	2346.2	0.27532	2346.2	0.257647	2346.2	0.258539	2960.41	0.230663	2960.41	0.207814
1281.66	0.364627	2346.73	0.275322	2346.73	0.25764	2346.73	0.258547	2961.26	0.230652	2961.26	0.207858
1281.82	0.364589	2347.26	0.275291	2347.26	0.257666	2347.26	0.258529	2962.11	0.230755	2962.11	0.207856
1281.98	0.364633	2347.79	0.275367	2347.79	0.257691	2347.79	0.258537	2962.95	0.23091	2962.95	0.207918
1282.14	0.364481	2348.32	0.275356	2348.32	0.257661	2348.32	0.258516	2963.8	0.230923	2963.8	0.207976
1282.3	0.364378	2348.85	0.275306	2348.85	0.257671	2348.85	0.258565	2964.65	0.230951	2964.65	0.208016
1282.45	0.364475	2349.38	0.275356	2349.38	0.257651	2349.38	0.258632	2965.49	0.230989	2965.49	0.208129
1282.61	0.364625	2349.92	0.275356	2349.92	0.257684	2349.92	0.258667	2966.34	0.231004	2966.34	0.20818
1282.77	0.364683	2350.45	0.275283	2350.45	0.257732	2350.45	0.258717	2967.19	0.231102	2967.19	0.208138
1282.93	0.364683	2350.98	0.27536	2350.98	0.257706	2350.98	0.258729	2968.04	0.231228	2968.04	0.208191
1283.09	0.364801	2351.52	0.275443	2351.52	0.257764	2351.52	0.258708	2968.89	0.23136	2968.89	0.208312
1283.25	0.364829	2352.05	0.275393	2352.05	0.257783	2352.05	0.258698	2969.74	0.231422	2969.74	0.208365
1283.41	0.364704	2352.58	0.275388	2352.58	0.257711	2352.58	0.258734	2970.59	0.231454	2970.59	0.20836
1283.57	0.364631	2353.12	0.275399	2353.12	0.257663	2353.12	0.258775	2971.44	0.231407	2971.44	0.208369
1283.72	0.364696	2353.65	0.275401	2353.65	0.257717	2353.65	0.258753	2972.29	0.231403	2972.29	0.20842
1283.88	0.364805	2354.19	0.275382	2354.19	0.257833	2354.19	0.258739	2973.15	0.23145	2973.15	0.208564
1284.04	0.364801	2354.72	0.275311	2354.72	0.257856	2354.72	0.258793	2974	0.23155	2974	0.208615
1284.2	0.364819	2355.25	0.275311	2355.25	0.257817	2355.25	0.258824	2974.85	0.231706	2974.85	0.208635
1284.36	0.36473	2355.79	0.275384	2355.79	0.257814	2355.79	0.258781	2975.71	0.231819	2975.71	0.208682
1284.52	0.36474	2356.32	0.27541	2356.32	0.257833	2356.32	0.25878	2976.56	0.231911	2976.56	0.208665
1284.68	0.364835	2356.86	0.27544	2356.86	0.257817	2356.86	0.258852	2977.41	0.231941	2977.41	0.208693
1284.84	0.364805	2357.4	0.27544	2357.4	0.257798	2357.4	0.258911	2978.27	0.232015	2978.27	0.208747
1285	0.364774	2357.93	0.275395	2357.93	0.257791	2357.93	0.258948	2979.13	0.232094	2979.13	0.208735
1285.16	0.364829	2358.47	0.275358	2358.47	0.257842	2358.47	0.25893	2979.98	0.232196	2979.98	0.208889
1285.32	0.364877	2359.01	0.275384	2359.01	0.257843	2359.01	0.258917	2980.84	0.232267	2980.84	0.208975
1285.48	0.364928	2359.54	0.275436	2359.54	0.257883	2359.54	0.258991	2981.7	0.232363	2981.7	0.208955
1285.63	0.364861	2360.08	0.275388	2360.08	0.257885	2360.08	0.258989	2982.55	0.232414	2982.55	0.209048
1285.79	0.364752	2360.62	0.275408	2360.62	0.257887	2360.62	0.258997	2983.41	0.232514	2983.41	0.209206
1285.95	0.364762	2361.15	0.275494	2361.15	0.257866	2361.15	0.259042	2984.27	0.232621	2984.27	0.209224
1286.11	0.364841	2361.69	0.275477	2361.69	0.257906	2361.69	0.25903	2985.13	0.232719	2985.13	0.209213
1286.27	0.36489	2362.23	0.275468	2362.23	0.257925	2362.23	0.259037	2985.99	0.232834	2985.99	0.209259
1286.43	0.365015	2362.77	0.275484	2362.77	0.257869	2362.77	0.259056	2986.85	0.232903	2986.85	0.209335
1286.59	0.365067	2363.31	0.275438	2363.31	0.257915	2363.31	0.259099	2987.71	0.232992	2987.71	0.209415
1286.75	0.364954	2363.84	0.27547	2363.84	0.257967	2363.84	0.259158	2988.57	0.233082	2988.57	0.209377
1286.91	0.364894	2364.38	0.275525	2364.38	0.257965	2364.38	0.259187	2989.43	0.233167	2989.43	0.209432
1287.07	0.364932	2364.92	0.275518	2364.92	0.257991	2364.92	0.259168	2990.29	0.233218	2990.29	0.209641
1287.23	0.364976	2365.46	0.275483	2365.46	0.257965	2365.46	0.25911	2991.16	0.233235	2991.16	0.209728
1287.39	0.364964	2366	0.275471	2366	0.257956	2366	0.259115	2992.02	0.233465	2992.02	0.209703
1287.55	0.365021	2366.54	0.275529	2366.54	0.257939	2366.54	0.259174	2992.88	0.233577	2992.88	0.209752
1287.71	0.365166	2367.08	0.275557	2367.08	0.257923	2367.08	0.259182	2993.75	0.233593	2993.75	0.209899
1287.87	0.36514	2367.62	0.27555	2367.62	0.257993	2367.62	0.259181	2994.61	0.233593	2994.61	0.210054
1288.03	0.365114	2368.16	0.275548	2368.16	0.258062	2368.16	0.259209	2995.48	0.233756	2995.48	0.210032
1288.19	0.365308	2368.7	0.275496	2368.7	0.258081	2368.7	0.25924	2996.34	0.233933	2996.34	0.210008
1288.35	0.36531	2369.25	0.275445	2369.25	0.258073	2369.25	0.259277	2997.21	0.233918	2997.21	0.210085
1288.51	0.365134	2369.79	0.27547	2369.79	0.257991	2369.79	0.259282	2998.07	0.233954	2998.07	0.210085
1288.67	0.365102	2370.33	0.275511	2370.33	0.257994	2370.33	0.259281	2998.94	0.23409	2998.94	0.210125
1288.83	0.365114	2370.87	0.27557	2370.87	0.258064	2370.87	0.259336	2999.81	0.23428	2999.81	0.210243
1288.99	0.365001	2371.41	0.27557	2371.41	0.258092	2371.41	0.259343	3000.68	0.234393	3000.68	0.21032
1289.15	0.365025	2371.96	0.275578	2371.96	0.258128	2371.96	0.259348	3001.55	0.234438	3001.55	0.210498
1289.31	0.364978	2372.5	0.275576	2372.5	0.258151	2372.5	0.259374	3002.41	0.234462	3002.41	0.210565
1289.47	0.36495	2373.04	0.275615	2373.04	0.258121	2373.04	0.259375	3003.28	0.234506	3003.28	0.210565
1289.63	0.365081	2373.58	0.27566	2373.58	0.258156	2373.58	0.259398	3004.15	0.234515	3004.15	0.210576
1289.79	0.365126	2374.13	0.2756	2374.13	0.258178	2374.13	0.259433	3005.03	0.234705	3005.03	0.210636
1289.95	0.365112	2374.67	0.275499	2374.67	0.25813	2374.67	0.25941	3005.9	0.234822	3005.9	0.210782
1290.11	0.365116	2375.22	0.275497	2375.22	0.258099	2375.22	0.259398	3006.77	0.234873	3006.77	0.210891
1290.27	0.365118	2375.76	0.27552	2375.76	0.258036	2375.76	0.259402	3007.64	0.235039	3007.64	0.210911
1290.43	0.365138	2376.3	0.275628	2376.3	0.258073	2376.3	0.259393	3008.51	0.235138	3008.51	0.21096
1290.59	0.365213	2376.85	0.275691	2376.85	0.258152	2376.85	0.259479	3009.39	0.235249	3009.39	0.211067
1290.76	0.365302	2377.39	0.27568	2377.39	0.258177	2377.39	0.259506	3010.26	0.235359	3010.26	0.211111
1290.92	0.365368	2377.94	0.275661	2377.94	0.258177	2377.94	0.259498	3011.13	0.235328	3011.13	0.211224
1291.08	0.365316	2378.48	0.275721	2378.48	0.25818	2378.48	0.259546	3012.01	0.235392	3012.01	0.211313
1291.24	0.365336	2379.03	0.275755	2379.03	0.258187	2379.03	0.25957	3012.88	0.235577	3012.88	0.211386
1291.4	0.365423	2379.58	0.275745	2379.58	0.25817	2379.58	0.259567	3013.76	0.235707	3013.76	0.21149
1291.56	0.36548	2380.12	0.275701	2380.12	0.258222	2380.12	0.259515	3014.63	0.235758	3014.63	0.211531
1291.72	0.365518	2380.67	0.275682	2380.67	0.258234	2380.67	0.259523	3015.51	0.235799	3015.51	0.211497
1291.88	0.365457	2381.22	0.275695	2381.22	0.258171	2381.22	0.259642	3016.39	0.235923	3016.39	0.211544
1292.04	0.365387	2381.76	0.275704	2381.76	0.258199	2381.76	0.259736	3017.27	0.236012	3017.27	0.211684
1292.2	0.365383	2382.31	0.275647	2382.31	0.258189	2382.31	0.259716	3018.14	0.23597	3018.14	0.211775
1292.36	0.365342	2382.86	0.275634	2382.86	0.258194	2382.86	0.259696	3019.02	0.236072	3019.02	0.211815
1292.53	0.365407	2383.4	0.275684	2383.4	0.258255	2383.4	0.259727	3019.9	0.236213	3019.9	0.211835
1292.69	0.365524	2383.95	0.275736	2383.95	0.258317	2383.95	0.259731	3020.78	0.236321	3020.78	0.211877
1292.85	0.365437	2384.5	0.275794	2384.5	0.258338	2384.5	0.259739	3021.66	0.23646	3021.66	0.211966
1293.01	0.365366	2385.05	0.275799	2385.05	0.258376	2385.05	0.259778	3022.54	0.236552	3022.54	0.212088
1293.17	0.365366	2385.6	0.275745	2385.6	0.258347	2385.6	0.259831	3023.42	0.236688	3023.42	0.212152
1293.33	0.365383	2386.15	0.275684	2386.15	0.258251	2386.15	0.259865	3024.31	0.236756	3024.31	0.212208
1293.49	0.365417	2386.7	0.27573	2386.7	0.258274	2386.7	0.25987	3025.19	0.236827	3025.19	0.212267
1293.65	0.365439	2387.25	0.275768	2387.24	0.258399	2387.24	0.259845	3026.07	0.236897	3026.07	0.212267
1293.82	0.365506	2387.79	0.275757	2387.79	0.258439	2387.79	0.259845	3026.96	0.236934	3026.96	0.212258
1293.98	0.36549	2388.34	0.27573	2388.34	0.258401	2388.34	0.259891	3027.84	0.237021	3027.84	0.212232
1294.14	0.365524	2388.9	0.27574	2388.89	0.258432	2388.89	0.259968	3028.72	0.237083	3028.72	0.212299
1294.3	0.365562	2389.45	0.275796	2389.45	0.258425	2389.45	0.259981	3029.61	0.23716	3029.61	0.21248
1294.46	0.365538	2390	0.275852	2390	0.258362	2390	0.259958	3030.49	0.237375	3030.49	0.212565
1294.62	0.365562	2390.55	0.275807	2390.55	0.258411	2390.55	0.259976	3031.38	0.237529	3031.38	0.212611
1294.78	0.365554	2391.1	0.275826	2391.1	0.258421	2391.1	0.259971	3032.27	0.237526	3032.27	0.212669
1294.95	0.365587	2391.65	0.27588	2391.65	0.258458	2391.65	0.259953	3033.15	0.237618	3033.15	0.212712
1295.11	0.365748	2392.2	0.275861	2392.2	0.258508	2392.2	0.25998	3034.04	0.237802	3034.04	0.212853
1295.27	0.365609	2392.75	0.275833	2392.75	0.25848	2392.75	0.259986	3034.93	0.237795	3034.93	0.212971
1295.43	0.365581	2393.31	0.275857	2393.31	0.258489	2393.31	0.260009	3035.82	0.237793	3035.82	0.212996
1295.59	0.365663	2393.86	0.275874	2393.86	0.258507	2393.86	0.260052	3036.71	0.237902	3036.71	0.213069
1295.76	0.365649	2394.41	0.275896	2394.41	0.258552	2394.41	0.260107	3037.6	0.237964	3037.6	0.213055
1295.92	0.365768	2394.96	0.275963	2394.96	0.258592	2394.96	0.260119	3038.49	0.238121	3038.49	0.213138
1296.08	0.365716	2395.52	0.27604	2395.52	0.258564	2395.52	0.260081	3039.38	0.23825	3039.38	0.213198
1296.24	0.365542	2396.07	0.276092	2396.07	0.258522	2396.07	0.260145	3040.27	0.238243	3040.27	0.213253
1296.4	0.365595	2396.62	0.276016	2396.63	0.258555	2396.63	0.260191	3041.16	0.238267	3041.16	0.213255
1296.57	0.365773	2397.18	0.275922	2397.18	0.258548	2397.18	0.2602	3042.05	0.238339	3042.05	0.213313
1296.73	0.365762	2397.73	0.275947	2397.73	0.258484	2397.73	0.26021	3042.94	0.238456	3042.94	0.21338
1296.89	0.365694	2398.29	0.275967	2398.29	0.258487	2398.29	0.260214	3043.84	0.238591	3043.84	0.213355
1297.05	0.365712	2398.84	0.2759	2398.84	0.258529	2398.84	0.260255	3044.73	0.238731	3044.73	0.213408
1297.21	0.365829	2399.4	0.27596	2399.4	0.258501	2399.4	0.260273	3045.62	0.238868	3045.62	0.213479
1297.38	0.36591	2399.95	0.275999	2399.95	0.25852	2399.95	0.260273	3046.52	0.238898	3046.52	0.213573
1297.54	0.365902	2400.51	0.275995	2400.51	0.25856	2400.51	0.260253	3047.41	0.23894	3047.41	0.213701
1297.7	0.365831	2401.06	0.276014	2401.06	0.258628	2401.06	0.260336	3048.31	0.239022	3048.31	0.213813
1297.86	0.365865	2401.62	0.276014	2401.62	0.25867	2401.62	0.260364	3049.21	0.239049	3049.21	0.213806
1298.03	0.365916	2402.18	0.276016	2402.18	0.25864	2402.18	0.26039	3050.1	0.239098	3050.1	0.213742
1298.19	0.366019	2402.73	0.276051	2402.73	0.258604	2402.73	0.260446	3051	0.239181	3051	0.213799
1298.35	0.366108	2403.29	0.276107	2403.29	0.258574	2403.29	0.260467	3051.9	0.23938	3051.9	0.213921
1298.51	0.365983	2403.85	0.276144	2403.85	0.258614	2403.85	0.260476	3052.8	0.239508	3052.8	0.21403
1298.68	0.365849	2404.41	0.276165	2404.4	0.258687	2404.4	0.260467	3053.7	0.239425	3053.7	0.214074
1298.84	0.365768	2404.96	0.276159	2404.96	0.258725	2404.96	0.260528	3054.6	0.239393	3054.6	0.214072
1299	0.365754	2405.52	0.276209	2405.52	0.258765	2405.52	0.260539	3055.5	0.239632	3055.5	0.214055
1299.16	0.365886	2406.08	0.276213	2406.08	0.258796	2406.08	0.26053	3056.4	0.239721	3056.4	0.214103
1299.33	0.365928	2406.64	0.276195	2406.64	0.25876	2406.64	0.260641	3057.3	0.239664	3057.3	0.214248
1299.49	0.365841	2407.2	0.276224	2407.2	0.258788	2407.2	0.260701	3058.2	0.239792	3058.2	0.214317
1299.65	0.365926	2407.75	0.276165	2407.75	0.258902	2407.75	0.260652	3059.1	0.239936	3059.1	0.214303
1299.82	0.366072	2408.31	0.276181	2408.31	0.258875	2408.31	0.260634	3060	0.240045	3060	0.214403
1299.98	0.366086	2408.87	0.276221	2408.87	0.258777	2408.87	0.260728	3060.91	0.240064	3060.91	0.214456
1300.14	0.365987	2409.43	0.276275	2409.43	0.258755	2409.43	0.260777	3061.81	0.240041	3061.81	0.214474
1300.31	0.365995	2409.99	0.276338	2409.99	0.258833	2409.99	0.260803	3062.72	0.24012	3062.72	0.214532
1300.47	0.366023	2410.55	0.276357	2410.55	0.258939	2410.55	0.260793	3063.62	0.240261	3063.62	0.214565
1300.63	0.366104	2411.11	0.276349	2411.11	0.258941	2411.11	0.260751	3064.53	0.240444	3064.53	0.214547
1300.79	0.365981	2411.67	0.276277	2411.67	0.25892	2411.67	0.260713	3065.43	0.240514	3065.43	0.214645
1300.96	0.36589	2412.24	0.276338	2412.23	0.258979	2412.23	0.260737	3066.34	0.240561	3066.34	0.214827
1301.12	0.365966	2412.8	0.276441	2412.8	0.258973	2412.8	0.260806	3067.25	0.240655	3067.25	0.214874
1301.28	0.366047	2413.36	0.276455	2413.36	0.258906	2413.36	0.260823	3068.15	0.240756	3068.15	0.214916
[truncated: 6,466 more rows]

## Sheet: Figure 5c
angle	synthetic	azores	block island
[truncated: 4,191 more rows]

[truncated: 10 more sheets: Figure 5d, Figure 6, Figure 7a, Figure 7b, Figure 8a, Figure 8b, Supplementary Fig. 4a, Supplementary Fig. 5, Supplementary Fig. 14, Supplementary Fig. 15]
